# Supplementary material for: Small nucleolar RNAs signature (SNORS) identified clinical outcome and prognosis of bladder cancer (BLCA)
Source: Cancer Cell Int. 2020 Jul 10;20:299. doi: 10.1186/s12935-020-01393-7 (PMC7350589; doi:10.1186/s12935-020-01393-7)
Supplement: Supplementary file 12 — Additional file 12: Table S10. The output of PPI network for candidate snoRNAs relevant mRNAs in TCGA-BLCA cohort. [file 12935_2020_1393_MOESM12_ESM.xlsx]

## Sheet: Table S8 mRNA_PPI_network
#node1	node2	node1_string_internal_id	node2_string_internal_id	node1_external_id	node2_external_id	neighborhood_on_chromosome	gene_fusion	phylogenetic_cooccurrence	homology	coexpression	experimentally_determined_interaction	database_annotated	automated_textmining	combined_score
COL1A2	COL1A1	4437383	4433346	9606.ENSP00000297268	9606.ENSP00000225964	0	0	0.443	0.958	0.991	0.454	0.9	0.948	0.999
DPYSL3	DPYSL2	4441360	4438513	9606.ENSP00000343690	9606.ENSP00000309539	0	0	0.449	0.978	0.939	0.869	0.9	0.769	0.999
GNG4	GNB4	4445956	4433561	9606.ENSP00000375727	9606.ENSP00000232564	0	0	0	0	0.061	0.994	0.9	0.65	0.999
GUCY1A3	GUCY1B3	4437299	4435431	9606.ENSP00000296518	9606.ENSP00000264424	0	0	0.374	0.797	0.68	0.993	0.9	0.95	0.999
MMP14	TIMP2	4438391	4435138	9606.ENSP00000308208	9606.ENSP00000262768	0	0	0	0	0.147	0.457	0.9	0.958	0.997
WWTR1	TEAD4	4449046	4442300	9606.ENSP00000419465	9606.ENSP00000352926	0	0	0	0	0.097	0.864	0.9	0.78	0.996
COL5A2	COL1A2	4444466	4437383	9606.ENSP00000364000	9606.ENSP00000297268	0	0	0.446	0.936	0.965	0.109	0.9	0.745	0.996
COL1A2	LUM	4437383	4435725	9606.ENSP00000297268	9606.ENSP00000266718	0	0	0	0	0.875	0.405	0.9	0.515	0.995
COL3A1	COL1A2	4438049	4437383	9606.ENSP00000304408	9606.ENSP00000297268	0	0	0.44	0.93	0.946	0.109	0.9	0.859	0.995
COL3A1	COL1A1	4438049	4433346	9606.ENSP00000304408	9606.ENSP00000225964	0	0	0.439	0.951	0.944	0	0.9	0.901	0.994
COL5A2	COL1A1	4444466	4433346	9606.ENSP00000364000	9606.ENSP00000225964	0	0	0.444	0.949	0.945	0	0.9	0.76	0.994
ELN	LOX	4442190	4433517	9606.ENSP00000351807	9606.ENSP00000231004	0	0	0	0	0.063	0.472	0.9	0.904	0.994
LATS2	SAV1	4445705	4439709	9606.ENSP00000372035	9606.ENSP00000324729	0	0	0	0	0.061	0.715	0.9	0.831	0.994
COL6A1	COL1A1	4442622	4433346	9606.ENSP00000355180	9606.ENSP00000225964	0	0	0	0.596	0.923	0	0.9	0.693	0.994
IGF1	IGFBP6	4437883	4437766	9606.ENSP00000302665	9606.ENSP00000301464	0	0	0	0	0	0.709	0.9	0.822	0.994
SRC	FN1	4444215	4441661	9606.ENSP00000362680	9606.ENSP00000346839	0	0	0	0	0	0.797	0.9	0.764	0.994
COL5A2	COL3A1	4444466	4438049	9606.ENSP00000364000	9606.ENSP00000304408	0	0	0.444	0.931	0.933	0	0.9	0.807	0.993
ABCC9	KCNJ8	4434835	4433784	9606.ENSP00000261200	9606.ENSP00000240662	0	0	0	0	0.211	0.393	0.9	0.88	0.993
COL1A2	SPARC	4437383	4433520	9606.ENSP00000297268	9606.ENSP00000231061	0	0	0	0	0.973	0.406	0	0.557	0.992
MMP9	TIMP2	4443919	4435138	9606.ENSP00000361405	9606.ENSP00000262768	0	0	0	0	0.066	0.162	0.9	0.913	0.992
HSPG2	NID2	4444439	4432944	9606.ENSP00000363827	9606.ENSP00000216286	0	0	0	0	0.194	0.408	0.9	0.847	0.991
COL6A1	COL3A1	4442622	4438049	9606.ENSP00000355180	9606.ENSP00000304408	0	0	0	0.602	0.892	0	0.9	0.711	0.991
COL6A1	COL6A3	4442622	4437161	9606.ENSP00000355180	9606.ENSP00000295550	0	0	0	0.66	0.862	0	0.9	0.928	0.99
COL6A1	COL1A2	4442622	4437383	9606.ENSP00000355180	9606.ENSP00000297268	0	0	0	0.581	0.865	0	0.9	0.661	0.989
FN1	FBN1	4441661	4439770	9606.ENSP00000346839	9606.ENSP00000325527	0	0	0	0	0.343	0.294	0.9	0.806	0.989
AXIN2	LEF1	4437876	4435569	9606.ENSP00000302625	9606.ENSP00000265165	0	0	0	0	0.114	0.267	0.9	0.839	0.988
COL1A2	COL6A3	4437383	4437161	9606.ENSP00000297268	9606.ENSP00000295550	0	0	0	0.563	0.839	0	0.9	0.677	0.988
COL5A1	COL6A1	4443819	4442622	9606.ENSP00000360882	9606.ENSP00000355180	0	0	0	0.606	0.77	0.361	0.9	0.711	0.988
GATA3	FOXA1	4445191	4434131	9606.ENSP00000368632	9606.ENSP00000250448	0	0	0	0	0.151	0.51	0.9	0.751	0.988
MFAP5	FBN1	4442254	4439770	9606.ENSP00000352455	9606.ENSP00000325527	0	0	0	0	0.174	0.294	0.9	0.806	0.987
NCOR1	NR3C1	4435844	4433539	9606.ENSP00000268712	9606.ENSP00000231509	0	0	0	0	0.049	0.972	0	0.539	0.986
COL5A1	COL1A1	4443819	4433346	9606.ENSP00000360882	9606.ENSP00000225964	0	0	0.42	0.85	0.772	0.361	0.9	0.774	0.986
SPARC	COL1A1	4433520	4433346	9606.ENSP00000231061	9606.ENSP00000225964	0	0	0	0	0.94	0.456	0	0.627	0.986
WWTR1	AMOTL1	4449046	4447524	9606.ENSP00000419465	9606.ENSP00000387739	0	0	0	0	0.101	0.689	0.9	0.566	0.986
GGA1	BACE1	4441143	4439208	9606.ENSP00000341344	9606.ENSP00000318585	0	0	0	0	0	0.379	0.9	0.778	0.985
COL5A1	COL1A2	4443819	4437383	9606.ENSP00000360882	9606.ENSP00000297268	0	0	0.426	0.84	0.726	0.406	0.9	0.715	0.985
COL3A1	COL6A3	4438049	4437161	9606.ENSP00000304408	9606.ENSP00000295550	0	0	0	0.571	0.802	0	0.9	0.72	0.985
FN1	HGF	4441661	4433227	9606.ENSP00000346839	9606.ENSP00000222390	0	0	0	0	0.059	0.518	0.9	0.69	0.984
SRC	IGF1	4444215	4437883	9606.ENSP00000362680	9606.ENSP00000302665	0	0	0	0	0	0.262	0.9	0.811	0.984
COL6A3	COL1A1	4437161	4433346	9606.ENSP00000295550	9606.ENSP00000225964	0	0	0	0.574	0.77	0	0.9	0.677	0.982
FN1	SPARC	4441661	4433520	9606.ENSP00000346839	9606.ENSP00000231061	0	0	0	0	0.279	0.342	0.9	0.675	0.982
TUBB6	TUBA1A	4439221	4437720	9606.ENSP00000318697	9606.ENSP00000301071	0	0	0	0.919	0.161	0.795	0.9	0.595	0.982
FN1	THBS1	4441661	4434771	9606.ENSP00000346839	9606.ENSP00000260356	0	0	0	0	0.169	0.379	0.9	0.692	0.982
WWTR1	CTGF	4449046	4442998	9606.ENSP00000419465	9606.ENSP00000356954	0	0	0	0	0.21	0	0.9	0.78	0.981
NCOR1	HDAC4	4435844	4435457	9606.ENSP00000268712	9606.ENSP00000264606	0	0	0	0	0.064	0.539	0.9	0.615	0.981
SRC	MMP9	4444215	4443919	9606.ENSP00000362680	9606.ENSP00000361405	0	0	0	0	0.088	0	0.9	0.796	0.979
MMP16	TIMP2	4436682	4435138	9606.ENSP00000286614	9606.ENSP00000262768	0	0	0	0	0	0.162	0.9	0.779	0.979
GPIHBP1	LY6H	4451447	4448073	9606.ENSP00000480053	9606.ENSP00000399485	0	0	0	0	0.251	0	0.9	0.748	0.979
AGTR1	GRK5	4449040	4446086	9606.ENSP00000419422	9606.ENSP00000376609	0	0	0	0	0	0.464	0.9	0.65	0.979
WWTR1	LATS2	4449046	4445705	9606.ENSP00000419465	9606.ENSP00000372035	0	0	0	0	0.061	0.36	0.9	0.688	0.978
PPARG	NCOR1	4436745	4435844	9606.ENSP00000287820	9606.ENSP00000268712	0	0	0	0	0	0.575	0.9	0.53	0.978
COL3A1	LUM	4438049	4435725	9606.ENSP00000304408	9606.ENSP00000266718	0	0	0	0	0.834	0.082	0.72	0.547	0.978
PAPPA	IGF1	4440201	4437883	9606.ENSP00000330658	9606.ENSP00000302665	0	0	0	0	0	0	0.9	0.79	0.978
PDGFC	PDGFRB	4449216	4434952	9606.ENSP00000422464	9606.ENSP00000261799	0	0	0	0	0.08	0.305	0.9	0.703	0.978
IGF1	HGF	4437883	4433227	9606.ENSP00000302665	9606.ENSP00000222390	0	0	0	0	0.061	0	0.9	0.785	0.978
HSPG2	BGN	4444439	4439914	9606.ENSP00000363827	9606.ENSP00000327336	0	0	0	0	0.173	0.086	0.9	0.736	0.977
SRC	HGF	4444215	4433227	9606.ENSP00000362680	9606.ENSP00000222390	0	0	0	0	0	0.05	0.9	0.78	0.977
PDGFC	PDGFRA	4449216	4434540	9606.ENSP00000422464	9606.ENSP00000257290	0	0	0	0	0.07	0.379	0.9	0.659	0.977
WWTR1	SAV1	4449046	4439709	9606.ENSP00000419465	9606.ENSP00000324729	0	0	0	0	0.059	0.087	0.9	0.754	0.976
HSPG2	DCN	4444439	4432629	9606.ENSP00000363827	9606.ENSP00000052754	0	0	0	0	0.098	0.086	0.9	0.742	0.975
COL5A2	PLOD1	4444466	4432760	9606.ENSP00000364000	9606.ENSP00000196061	0	0	0	0	0.107	0.17	0.9	0.699	0.974
COL1A2	DCN	4437383	4432629	9606.ENSP00000297268	9606.ENSP00000052754	0	0	0	0	0.91	0.405	0	0.556	0.974
COL5A1	COL6A3	4443819	4437161	9606.ENSP00000360882	9606.ENSP00000295550	0	0	0	0.561	0.492	0.361	0.9	0.653	0.974
MMP9	THBS1	4443919	4434771	9606.ENSP00000361405	9606.ENSP00000260356	0	0	0	0	0.062	0.379	0.8	0.801	0.973
TBXAS1	PTGIS	4447607	4433877	9606.ENSP00000389414	9606.ENSP00000244043	0	0	0	0	0.05	0	0.9	0.746	0.973
THBS1	HGF	4434771	4433227	9606.ENSP00000260356	9606.ENSP00000222390	0	0	0	0	0.061	0	0.9	0.744	0.973
CTGF	TEAD4	4442998	4442300	9606.ENSP00000356954	9606.ENSP00000352926	0	0	0	0	0.114	0	0.9	0.714	0.972
COL5A2	COL5A1	4444466	4443819	9606.ENSP00000364000	9606.ENSP00000360882	0	0	0.421	0.838	0.674	0	0.9	0.823	0.972
COL5A1	PLOD1	4443819	4432760	9606.ENSP00000360882	9606.ENSP00000196061	0	0	0	0	0.12	0.256	0.9	0.62	0.971
CD2AP	KIRREL	4442231	4442216	9606.ENSP00000352264	9606.ENSP00000352138	0	0	0	0	0	0.085	0.9	0.717	0.971
COL5A2	COL6A3	4444466	4437161	9606.ENSP00000364000	9606.ENSP00000295550	0	0	0	0.561	0.597	0	0.9	0.727	0.971
SGMS2	SMPD1	4446303	4441039	9606.ENSP00000378176	9606.ENSP00000340409	0	0	0	0	0.063	0	0.9	0.711	0.97
GATA3	LMO1	4445191	4440853	9606.ENSP00000368632	9606.ENSP00000338207	0	0	0	0	0.064	0.525	0.9	0.409	0.97
THBS1	SPARC	4434771	4433520	9606.ENSP00000260356	9606.ENSP00000231061	0	0	0	0	0.096	0.342	0.9	0.562	0.97
COL5A1	COL3A1	4443819	4438049	9606.ENSP00000360882	9606.ENSP00000304408	0	0	0.401	0.841	0.642	0	0.9	0.803	0.969
MYO5A	SPIRE2	4446900	4445029	9606.ENSP00000382177	9606.ENSP00000367494	0	0	0	0	0	0.943	0	0.465	0.968
LUM	COL1A1	4435725	4433346	9606.ENSP00000266718	9606.ENSP00000225964	0	0	0	0	0.764	0.082	0.72	0.535	0.968
FN1	IGF1	4441661	4437883	9606.ENSP00000346839	9606.ENSP00000302665	0	0	0	0	0.062	0	0.9	0.69	0.968
CTGF	TGFB3	4442998	4433716	9606.ENSP00000356954	9606.ENSP00000238682	0	0	0	0	0.064	0.379	0.9	0.517	0.968
PDGFRB	KITLG	4434952	4433405	9606.ENSP00000261799	9606.ENSP00000228280	0	0	0	0	0.07	0.536	0.8	0.669	0.967
DPYSL2	SEMA3A	4438513	4435593	9606.ENSP00000309539	9606.ENSP00000265362	0	0	0	0	0.061	0	0.9	0.683	0.967
FN1	TGFB3	4441661	4433716	9606.ENSP00000346839	9606.ENSP00000238682	0	0	0	0	0.061	0	0.9	0.681	0.967
AMOTL1	LATS2	4447524	4445705	9606.ENSP00000387739	9606.ENSP00000372035	0	0	0	0	0.065	0.131	0.9	0.64	0.966
COL1A1	DCN	4433346	4432629	9606.ENSP00000225964	9606.ENSP00000052754	0	0	0	0	0.868	0.405	0	0.61	0.966
TPM2	TMOD1	4445033	4434697	9606.ENSP00000367542	9606.ENSP00000259365	0	0	0	0	0.063	0	0.9	0.669	0.966
SMPD1	CERK	4441039	4432938	9606.ENSP00000340409	9606.ENSP00000216264	0	0	0	0	0	0	0.9	0.677	0.966
FN1	TNC	4441661	4435562	9606.ENSP00000346839	9606.ENSP00000265131	0	0	0	0.582	0.296	0.379	0.9	0.61	0.964
OMD	OGN	4444586	4435104	9606.ENSP00000364700	9606.ENSP00000262551	0	0	0	0.641	0.51	0	0.9	0.854	0.964
MMP9	COL18A1	4443919	4441742	9606.ENSP00000361405	9606.ENSP00000347665	0	0	0	0	0.061	0.177	0.9	0.594	0.964
SGMS2	DEGS1	4446303	4439057	9606.ENSP00000378176	9606.ENSP00000316476	0	0	0	0	0.048	0	0.9	0.657	0.964
SGMS2	DEGS2	4446303	4438285	9606.ENSP00000378176	9606.ENSP00000307126	0	0	0	0	0.048	0	0.9	0.643	0.963
SGCB	SGCD	4445549	4440864	9606.ENSP00000370839	9606.ENSP00000338343	0	0	0	0.587	0.087	0.454	0.9	0.813	0.963
COL5A2	COL6A1	4444466	4442622	9606.ENSP00000364000	9606.ENSP00000355180	0	0	0	0.591	0.519	0	0.9	0.643	0.962
PDGFRB	LRP1	4434952	4433841	9606.ENSP00000261799	9606.ENSP00000243077	0	0	0	0	0.227	0.062	0.9	0.536	0.961
SGMS2	CERK	4446303	4432938	9606.ENSP00000378176	9606.ENSP00000216264	0	0	0	0	0.051	0	0.9	0.631	0.961
CSAD	CDO1	4435740	4434136	9606.ENSP00000267085	9606.ENSP00000250535	0	0	0	0	0.062	0	0.9	0.611	0.96
PTPRD	PPFIBP1	4445514	4438949	9606.ENSP00000370593	9606.ENSP00000314724	0	0	0	0	0.063	0	0.9	0.609	0.96
ADAMTS14	COL5A3	4444132	4435500	9606.ENSP00000362304	9606.ENSP00000264828	0	0	0	0	0.105	0.064	0.9	0.584	0.96
COL6A1	DCN	4442622	4432629	9606.ENSP00000355180	9606.ENSP00000052754	0	0	0	0	0.832	0.405	0.36	0.453	0.96
COL1A1	PLOD1	4433346	4432760	9606.ENSP00000225964	9606.ENSP00000196061	0	0	0	0	0.129	0.237	0.9	0.462	0.959
PTPRD	PPFIBP2	4445514	4437576	9606.ENSP00000370593	9606.ENSP00000299492	0	0	0	0	0.063	0	0.9	0.599	0.959
SRC	PDGFRB	4444215	4434952	9606.ENSP00000362680	9606.ENSP00000261799	0	0	0	0.659	0.061	0.437	0.9	0.832	0.958
FBN1	FSTL1	4439770	4437169	9606.ENSP00000325527	9606.ENSP00000295633	0	0	0	0	0.429	0	0.9	0.328	0.958
PRKG1	RGS2	4444301	4433652	9606.ENSP00000363092	9606.ENSP00000235382	0	0	0	0	0	0.379	0.8	0.685	0.957
NFATC1	PPARG	4447603	4436745	9606.ENSP00000389377	9606.ENSP00000287820	0	0	0	0	0.061	0	0.9	0.581	0.957
DNM2	HIP1R	4445839	4434281	9606.ENSP00000373905	9606.ENSP00000253083	0	0	0	0	0.115	0.158	0.9	0.492	0.957
GRB7	SRC	4448273	4444215	9606.ENSP00000403459	9606.ENSP00000362680	0	0	0	0	0	0.079	0.9	0.57	0.957
SRC	ZYX	4444215	4439687	9606.ENSP00000362680	9606.ENSP00000324422	0	0	0	0	0.076	0.083	0.9	0.539	0.955
DPYSL3	SEMA3A	4441360	4435593	9606.ENSP00000343690	9606.ENSP00000265362	0	0	0	0	0.142	0	0.9	0.525	0.955
PDGFRB	PDGFRA	4434952	4434540	9606.ENSP00000261799	9606.ENSP00000257290	0	0	0	0.917	0.287	0.379	0.9	0.845	0.955
COL3A1	PLOD1	4438049	4432760	9606.ENSP00000304408	9606.ENSP00000196061	0	0	0	0	0.095	0.17	0.9	0.463	0.954
DEGS1	CERK	4439057	4432938	9606.ENSP00000316476	9606.ENSP00000216264	0	0	0	0	0	0	0.9	0.559	0.954
FN1	F13A1	4441661	4435508	9606.ENSP00000346839	9606.ENSP00000264870	0	0	0	0	0.062	0.379	0.9	0.315	0.954
FBN1	COL3A1	4439770	4438049	9606.ENSP00000325527	9606.ENSP00000304408	0	0	0	0	0.857	0.063	0	0.68	0.953
GRB7	PDGFRB	4448273	4434952	9606.ENSP00000403459	9606.ENSP00000261799	0	0	0	0	0	0.415	0.9	0.254	0.952
HSPG2	MMP14	4444439	4438391	9606.ENSP00000363827	9606.ENSP00000308208	0	0	0	0	0.23	0	0.9	0.427	0.952
KCNE4	KCNH2	4436449	4435024	9606.ENSP00000281830	9606.ENSP00000262186	0	0	0	0	0	0	0.9	0.542	0.952
LEF1	AES	4435569	4433172	9606.ENSP00000265165	9606.ENSP00000221561	0	0	0	0	0.061	0.333	0.9	0.333	0.952
CXCL12	SRC	4446453	4444215	9606.ENSP00000379140	9606.ENSP00000362680	0	0	0	0	0	0	0.9	0.54	0.952
CTGF	FN1	4442998	4441661	9606.ENSP00000356954	9606.ENSP00000346839	0	0	0	0	0.309	0.294	0	0.905	0.95
MMP14	DCN	4438391	4432629	9606.ENSP00000308208	9606.ENSP00000052754	0	0	0	0	0.099	0	0.9	0.498	0.95
COL16A1	COL1A1	4444242	4433346	9606.ENSP00000362776	9606.ENSP00000225964	0	0	0.338	0.689	0.396	0	0.9	0.434	0.95
COL1A2	COL5A3	4437383	4435500	9606.ENSP00000297268	9606.ENSP00000264828	0	0	0.441	0.835	0.146	0.379	0.9	0.502	0.95
IGF1	TGFB3	4437883	4433716	9606.ENSP00000302665	9606.ENSP00000238682	0	0	0	0	0.078	0	0.9	0.493	0.949
COL16A1	COL6A1	4444242	4442622	9606.ENSP00000362776	9606.ENSP00000355180	0	0	0	0.593	0.368	0	0.9	0.578	0.949
DEGS1	SPHK1	4439057	4438875	9606.ENSP00000316476	9606.ENSP00000313681	0	0	0	0	0	0	0.9	0.519	0.949
AMOTL1	SAV1	4447524	4439709	9606.ENSP00000387739	9606.ENSP00000324729	0	0	0	0	0	0	0.9	0.514	0.949
COL5A2	COL11A1	4444466	4443457	9606.ENSP00000364000	9606.ENSP00000359114	0	0	0.434	0.846	0.415	0	0.9	0.725	0.949
COL6A3	COL8A1	4437161	4434820	9606.ENSP00000295550	9606.ENSP00000261037	0	0	0	0.651	0.401	0	0.9	0.563	0.949
MFAP5	ELN	4442254	4442190	9606.ENSP00000352455	9606.ENSP00000351807	0	0	0	0	0.094	0	0.9	0.476	0.948
COL1A2	PLOD1	4437383	4432760	9606.ENSP00000297268	9606.ENSP00000196061	0	0	0	0	0.107	0.093	0.9	0.441	0.948
P4HA3	COL1A1	4448195	4433346	9606.ENSP00000401749	9606.ENSP00000225964	0	0	0	0	0.087	0	0.9	0.479	0.948
ANXA1	ANXA2	4444796	4441580	9606.ENSP00000366109	9606.ENSP00000346032	0	0	0	0.938	0.47	0	0.9	0.851	0.947
P4HA2	COL1A1	4447190	4433346	9606.ENSP00000384999	9606.ENSP00000225964	0	0	0	0	0.141	0.124	0.9	0.384	0.947
COL15A1	COL3A1	4444486	4438049	9606.ENSP00000364140	9606.ENSP00000304408	0	0	0	0.573	0.302	0	0.9	0.636	0.946
CHSY3	CHSY1	4437877	4434346	9606.ENSP00000302629	9606.ENSP00000254190	0	0	0	0.971	0	0.737	0.8	0.807	0.946
IDH1	MMP9	4447650	4443919	9606.ENSP00000390265	9606.ENSP00000361405	0	0	0	0	0	0	0.9	0.483	0.946
MFAP5	EFEMP2	4442254	4438548	9606.ENSP00000352455	9606.ENSP00000309953	0	0	0	0	0.061	0	0.9	0.474	0.946
DEGS2	CERK	4438285	4432938	9606.ENSP00000307126	9606.ENSP00000216264	0	0	0	0	0	0	0.9	0.472	0.945
COL11A1	COL1A2	4443457	4437383	9606.ENSP00000359114	9606.ENSP00000297268	0	0	0.435	0.847	0.345	0.109	0.9	0.59	0.945
ITGA11	COL1A1	4439912	4433346	9606.ENSP00000327290	9606.ENSP00000225964	0	0	0	0	0.155	0	0.9	0.402	0.945
LAMB2	HSPG2	4447549	4444439	9606.ENSP00000388325	9606.ENSP00000363827	0	0	0	0.546	0.231	0.185	0.9	0.452	0.945
TGFB3	DCN	4433716	4432629	9606.ENSP00000238682	9606.ENSP00000052754	0	0	0	0	0.118	0.054	0.9	0.42	0.945
COL15A1	COL1A2	4444486	4437383	9606.ENSP00000364140	9606.ENSP00000297268	0	0	0	0.565	0.335	0	0.9	0.503	0.945
COL16A1	COL5A1	4444242	4443819	9606.ENSP00000362776	9606.ENSP00000360882	0	0	0.264	0.686	0.308	0	0.9	0.557	0.944
COL16A1	COL3A1	4444242	4438049	9606.ENSP00000362776	9606.ENSP00000304408	0	0	0.318	0.693	0.313	0	0.9	0.491	0.944
FN1	FSTL1	4441661	4437169	9606.ENSP00000346839	9606.ENSP00000295633	0	0	0	0	0.349	0	0.9	0.215	0.944
ELOVL6	ACSL5	4446292	4441828	9606.ENSP00000378105	9606.ENSP00000348429	0	0	0	0	0.061	0.05	0.9	0.447	0.944
COL5A2	PCOLCE2	4444466	4437218	9606.ENSP00000364000	9606.ENSP00000295992	0	0	0	0	0.084	0	0.9	0.432	0.943
COL15A1	COL6A3	4444486	4437161	9606.ENSP00000364140	9606.ENSP00000295550	0	0	0	0.558	0.293	0	0.9	0.549	0.943
COL5A1	COL5A3	4443819	4435500	9606.ENSP00000360882	9606.ENSP00000264828	0	0	0.421	0.951	0.119	0.379	0.9	0.8	0.943
IGF1	THBS1	4437883	4434771	9606.ENSP00000302665	9606.ENSP00000260356	0	0	0	0	0.06	0	0.9	0.445	0.943
SLIT2	CXCL12	4449223	4446453	9606.ENSP00000422591	9606.ENSP00000379140	0	0	0	0	0.12	0	0.9	0.412	0.943
COL16A1	COL1A2	4444242	4437383	9606.ENSP00000362776	9606.ENSP00000297268	0	0	0.323	0.684	0.312	0	0.9	0.431	0.943
BGN	TGFB3	4439914	4433716	9606.ENSP00000327336	9606.ENSP00000238682	0	0	0	0	0.106	0.054	0.9	0.404	0.942
LUM	OGN	4435725	4435104	9606.ENSP00000266718	9606.ENSP00000262551	0	0	0	0.656	0.238	0	0.9	0.819	0.942
FN1	FAM20C	4441661	4439517	9606.ENSP00000346839	9606.ENSP00000322323	0	0	0	0	0.102	0.358	0.9	0.116	0.942
COL16A1	COL5A3	4444242	4435500	9606.ENSP00000362776	9606.ENSP00000264828	0	0	0.296	0.671	0.291	0	0.9	0.482	0.942
COL5A1	PCOLCE2	4443819	4437218	9606.ENSP00000360882	9606.ENSP00000295992	0	0	0	0	0.076	0	0.9	0.413	0.941
SPHK1	DEGS2	4438875	4438285	9606.ENSP00000313681	9606.ENSP00000307126	0	0	0	0	0	0	0.9	0.443	0.941
IGF1	DCN	4437883	4432629	9606.ENSP00000302665	9606.ENSP00000052754	0	0	0	0	0.124	0	0.8	0.695	0.941
LUM	DCN	4435725	4432629	9606.ENSP00000266718	9606.ENSP00000052754	0	0	0.445	0.736	0.914	0	0	0.894	0.941
IGF1	SPARC	4437883	4433520	9606.ENSP00000302665	9606.ENSP00000231061	0	0	0	0	0	0	0.9	0.441	0.941
GLI2	EVC	4447656	4435524	9606.ENSP00000390436	9606.ENSP00000264956	0	0	0	0	0.083	0	0.9	0.404	0.94
LAMA2	NID2	4448118	4432944	9606.ENSP00000400365	9606.ENSP00000216286	0	0	0	0	0.144	0.157	0.9	0.27	0.94
COL11A1	LUM	4443457	4435725	9606.ENSP00000359114	9606.ENSP00000266718	0	0	0	0	0.12	0.082	0.9	0.349	0.94
COL15A1	COL1A1	4444486	4433346	9606.ENSP00000364140	9606.ENSP00000225964	0	0	0	0.575	0.234	0	0.9	0.593	0.939
COL11A1	COL6A1	4443457	4442622	9606.ENSP00000359114	9606.ENSP00000355180	0	0	0	0.601	0.253	0	0.9	0.575	0.939
LAMA2	LAMB2	4448118	4447549	9606.ENSP00000400365	9606.ENSP00000388325	0	0	0	0.616	0.198	0.195	0.9	0.399	0.939
COL16A1	COL6A3	4444242	4437161	9606.ENSP00000362776	9606.ENSP00000295550	0	0	0	0.561	0.232	0	0.9	0.563	0.939
LAMA2	ITGA1	4448118	4436503	9606.ENSP00000400365	9606.ENSP00000282588	0	0	0	0	0.089	0.157	0.9	0.306	0.939
COL15A1	COL5A1	4444486	4443819	9606.ENSP00000364140	9606.ENSP00000360882	0	0	0	0.588	0.228	0	0.9	0.621	0.939
COL5A2	COL16A1	4444466	4444242	9606.ENSP00000364000	9606.ENSP00000362776	0	0	0.349	0.68	0.238	0	0.9	0.502	0.939
CHSY1	DCN	4434346	4432629	9606.ENSP00000254190	9606.ENSP00000052754	0	0	0	0	0	0.297	0.9	0.207	0.939
SRC	CAPN2	4444215	4437104	9606.ENSP00000362680	9606.ENSP00000295006	0	0	0	0	0	0.057	0.9	0.408	0.939
P4HA2	COL5A1	4447190	4443819	9606.ENSP00000384999	9606.ENSP00000360882	0	0	0	0	0.129	0	0.9	0.353	0.938
COL6A1	COL8A1	4442622	4434820	9606.ENSP00000355180	9606.ENSP00000261037	0	0	0	0.639	0.247	0	0.9	0.577	0.937
ANXA1	NR3C1	4444796	4433539	9606.ENSP00000366109	9606.ENSP00000231509	0	0	0	0	0.065	0	0.9	0.381	0.937
TBXAS1	HPGDS	4447607	4437138	9606.ENSP00000389414	9606.ENSP00000295256	0	0	0	0	0.076	0.064	0.9	0.364	0.937
CALU	FN1	4449856	4441661	9606.ENSP00000438248	9606.ENSP00000346839	0	0	0	0	0.158	0	0.9	0.317	0.937
GRK5	EDNRA	4446086	4438963	9606.ENSP00000376609	9606.ENSP00000315011	0	0	0	0	0	0.173	0.9	0.293	0.936
FN1	LGALS1	4441661	4432889	9606.ENSP00000346839	9606.ENSP00000215909	0	0	0	0	0.11	0.08	0.9	0.315	0.936
COL16A1	COL8A1	4444242	4434820	9606.ENSP00000362776	9606.ENSP00000261037	0	0	0.327	0.697	0.192	0	0.9	0.569	0.936
NDE1	TUBA1A	4446534	4437720	9606.ENSP00000379643	9606.ENSP00000301071	0	0	0	0	0	0.099	0.9	0.356	0.936
COL1A2	COL8A1	4437383	4434820	9606.ENSP00000297268	9606.ENSP00000261037	0	0	0.444	0.69	0.202	0	0.9	0.43	0.936
COL11A1	COL3A1	4443457	4438049	9606.ENSP00000359114	9606.ENSP00000304408	0	0	0.419	0.846	0.269	0	0.9	0.645	0.935
COL15A1	COL16A1	4444486	4444242	9606.ENSP00000364140	9606.ENSP00000362776	0	0	0	0.568	0.132	0	0.9	0.669	0.935
COL15A1	COL5A2	4444486	4444466	9606.ENSP00000364140	9606.ENSP00000364000	0	0	0	0.568	0.171	0	0.9	0.603	0.935
COL11A1	COL1A1	4443457	4433346	9606.ENSP00000359114	9606.ENSP00000225964	0	0	0.43	0.852	0.268	0	0.9	0.657	0.935
ADAMTS14	COL1A2	4444132	4437383	9606.ENSP00000362304	9606.ENSP00000297268	0	0	0	0	0.141	0.064	0.9	0.288	0.935
P4HA2	COL3A1	4447190	4438049	9606.ENSP00000384999	9606.ENSP00000304408	0	0	0	0	0.107	0	0.9	0.335	0.935
COL3A1	PCOLCE2	4438049	4437218	9606.ENSP00000304408	9606.ENSP00000295992	0	0	0	0	0.063	0	0.9	0.356	0.934
CXCL12	PTGER3	4446453	4441881	9606.ENSP00000379140	9606.ENSP00000349003	0	0	0	0	0.086	0.162	0.9	0.248	0.934
COL15A1	COL6A1	4444486	4442622	9606.ENSP00000364140	9606.ENSP00000355180	0	0	0	0.583	0.177	0	0.9	0.591	0.934
HSPG2	LRP1	4444439	4433841	9606.ENSP00000363827	9606.ENSP00000243077	0	0	0	0.538	0.118	0.185	0.9	0.383	0.934
SPARC	HGF	4433520	4433227	9606.ENSP00000231061	9606.ENSP00000222390	0	0	0	0	0.098	0	0.9	0.329	0.934
CALU	FAM20C	4449856	4439517	9606.ENSP00000438248	9606.ENSP00000322323	0	0	0	0	0	0.358	0.9	0	0.933
ITGA11	COL1A2	4439912	4437383	9606.ENSP00000327290	9606.ENSP00000297268	0	0	0	0	0.16	0	0.9	0.268	0.933
LAMB2	NID2	4447549	4432944	9606.ENSP00000388325	9606.ENSP00000216286	0	0	0	0	0.123	0.072	0.9	0.278	0.933
LAMB2	FN1	4447549	4441661	9606.ENSP00000388325	9606.ENSP00000346839	0	0	0	0	0.223	0	0.9	0.215	0.933
ADAMTS12	THBS1	4449221	4434771	9606.ENSP00000422554	9606.ENSP00000260356	0	0	0	0.544	0.114	0	0.9	0.627	0.933
COL8A1	COL1A1	4434820	4433346	9606.ENSP00000261037	9606.ENSP00000225964	0	0	0.433	0.708	0.16	0	0.9	0.482	0.933
BGN	DCN	4439914	4432629	9606.ENSP00000327336	9606.ENSP00000052754	0	0	0.431	0.951	0.314	0	0.9	0.955	0.933
MFAP5	LOX	4442254	4433517	9606.ENSP00000352455	9606.ENSP00000231004	0	0	0	0	0.092	0	0.9	0.323	0.933
COL6A1	COL18A1	4442622	4441742	9606.ENSP00000355180	9606.ENSP00000347665	0	0	0	0.591	0.229	0	0.9	0.444	0.933
COL5A1	COL8A1	4443819	4434820	9606.ENSP00000360882	9606.ENSP00000261037	0	0	0.416	0.73	0.165	0	0.9	0.577	0.933
COL5A2	COL8A1	4444466	4434820	9606.ENSP00000364000	9606.ENSP00000261037	0	0	0.44	0.712	0.145	0	0.9	0.557	0.933
AMT	ALDH1L2	4436084	4434639	9606.ENSP00000273588	9606.ENSP00000258494	0	0	0	0	0.062	0	0.9	0.343	0.933
SNAI2	KITLG	4446599	4433405	9606.ENSP00000380034	9606.ENSP00000228280	0	0	0	0	0.1	0	0.9	0.31	0.932
COL5A2	LUM	4444466	4435725	9606.ENSP00000364000	9606.ENSP00000266718	0	0	0	0	0.613	0.082	0.72	0.399	0.932
THBS1	TGFB3	4434771	4433716	9606.ENSP00000260356	9606.ENSP00000238682	0	0	0	0	0.062	0	0.9	0.338	0.932
COL11A1	PLOD1	4443457	4432760	9606.ENSP00000359114	9606.ENSP00000196061	0	0	0	0	0.063	0.17	0.9	0.238	0.932
LAMA2	HSPG2	4448118	4444439	9606.ENSP00000400365	9606.ENSP00000363827	0	0	0	0.581	0.095	0.136	0.9	0.522	0.932
ITGA1	COL1A1	4436503	4433346	9606.ENSP00000282588	9606.ENSP00000225964	0	0	0	0	0.097	0	0.9	0.311	0.932
COL11A1	COL6A3	4443457	4437161	9606.ENSP00000359114	9606.ENSP00000295550	0	0	0	0.56	0.163	0	0.9	0.543	0.932
P4HA3	COL3A1	4448195	4438049	9606.ENSP00000401749	9606.ENSP00000304408	0	0	0	0	0.109	0	0.9	0.295	0.931
COL3A1	COL8A1	4438049	4434820	9606.ENSP00000304408	9606.ENSP00000261037	0	0	0.437	0.71	0.141	0	0.9	0.489	0.931
PRKG1	PDE5A	4444301	4441685	9606.ENSP00000363092	9606.ENSP00000347046	0	0	0	0	0.16	0.406	0	0.873	0.931
COL6A1	COL5A3	4442622	4435500	9606.ENSP00000355180	9606.ENSP00000264828	0	0	0	0.593	0.193	0	0.9	0.474	0.931
HSPG2	HS3ST3A1	4444439	4436565	9606.ENSP00000363827	9606.ENSP00000284110	0	0	0	0	0.061	0	0.9	0.316	0.93
ADAMTS14	COL5A1	4444132	4443819	9606.ENSP00000362304	9606.ENSP00000360882	0	0	0	0	0.117	0.064	0.9	0.255	0.93
COL1A2	ITGA1	4437383	4436503	9606.ENSP00000297268	9606.ENSP00000282588	0	0	0	0	0.098	0	0.9	0.29	0.93
P4HA2	COL1A2	4447190	4437383	9606.ENSP00000384999	9606.ENSP00000297268	0	0	0	0	0.088	0	0.9	0.302	0.93
ADAMTS12	ADAMTSL1	4449221	4445413	9606.ENSP00000422554	9606.ENSP00000369921	0	0	0	0.566	0.193	0	0.9	0.39	0.929
COL1A2	PCOLCE2	4437383	4437218	9606.ENSP00000297268	9606.ENSP00000295992	0	0	0	0	0.062	0	0.9	0.311	0.929
CSGALNACT2	BGN	4444396	4439914	9606.ENSP00000363590	9606.ENSP00000327336	0	0	0	0	0.057	0	0.9	0.316	0.929
CSGALNACT2	CHSY1	4444396	4434346	9606.ENSP00000363590	9606.ENSP00000254190	0	0	0	0.709	0	0.122	0.9	0.762	0.928
COL3A1	COL5A3	4438049	4435500	9606.ENSP00000304408	9606.ENSP00000264828	0	0	0.435	0.828	0.183	0	0.9	0.554	0.928
BACE1	LRP1	4439208	4433841	9606.ENSP00000318585	9606.ENSP00000243077	0	0	0	0	0.095	0.379	0	0.883	0.928
LAMB2	FSTL1	4447549	4437169	9606.ENSP00000388325	9606.ENSP00000295633	0	0	0	0	0.312	0	0.9	0	0.928
VIM	TPM2	4450181	4445033	9606.ENSP00000446007	9606.ENSP00000367542	0	0	0	0	0.112	0	0.9	0.255	0.928
COL6A3	COL5A3	4437161	4435500	9606.ENSP00000295550	9606.ENSP00000264828	0	0	0	0.557	0.108	0	0.9	0.549	0.928
DSEL	DCN	4438604	4432629	9606.ENSP00000310565	9606.ENSP00000052754	0	0	0	0	0.084	0	0.9	0.28	0.928
ADAMTS16	THBS1	4436116	4434771	9606.ENSP00000274181	9606.ENSP00000260356	0	0	0	0.543	0	0	0.9	0.642	0.928
AGTR1	EDNRA	4449040	4438963	9606.ENSP00000419422	9606.ENSP00000315011	0	0	0	0.605	0.098	0	0.9	0.63	0.928
PCOLCE2	COL1A1	4437218	4433346	9606.ENSP00000295992	9606.ENSP00000225964	0	0	0	0	0.083	0	0.9	0.269	0.927
COL11A1	COL8A1	4443457	4434820	9606.ENSP00000359114	9606.ENSP00000261037	0	0	0.43	0.741	0.098	0	0.9	0.572	0.927
SRC	PDGFRA	4444215	4434540	9606.ENSP00000362680	9606.ENSP00000257290	0	0	0	0.674	0.061	0.096	0.9	0.682	0.927
COL11A1	PCOLCE2	4443457	4437218	9606.ENSP00000359114	9606.ENSP00000295992	0	0	0	0	0	0	0.9	0.3	0.927
CD109	THY1	4436708	4436571	9606.ENSP00000287097	9606.ENSP00000284240	0	0	0	0	0.061	0	0.9	0.286	0.927
CHST15	DCN	4448230	4432629	9606.ENSP00000402394	9606.ENSP00000052754	0	0	0	0	0.061	0	0.9	0.287	0.927
TGFB3	SPARC	4433716	4433520	9606.ENSP00000238682	9606.ENSP00000231061	0	0	0	0	0.063	0.085	0.9	0.254	0.927
COL5A2	COL5A3	4444466	4435500	9606.ENSP00000364000	9606.ENSP00000264828	0	0	0.441	0.825	0.143	0	0.9	0.751	0.927
COL5A1	COL18A1	4443819	4441742	9606.ENSP00000360882	9606.ENSP00000347665	0	0	0	0.613	0.165	0	0.9	0.441	0.927
ADCY7	ADCY9	4446306	4437052	9606.ENSP00000378187	9606.ENSP00000294016	0	0	0	0.71	0.077	0	0.9	0.849	0.927
COL5A3	COL8A1	4435500	4434820	9606.ENSP00000264828	9606.ENSP00000261037	0	0	0.431	0.715	0.062	0	0.9	0.541	0.926
NPAS2	NCOR1	4440861	4435844	9606.ENSP00000338283	9606.ENSP00000268712	0	0	0	0	0	0	0.9	0.292	0.926
COL18A1	COL1A1	4441742	4433346	9606.ENSP00000347665	9606.ENSP00000225964	0	0	0	0.616	0.159	0	0.9	0.44	0.926
COL16A1	COL11A1	4444242	4443457	9606.ENSP00000362776	9606.ENSP00000359114	0	0	0.203	0.703	0.153	0	0.9	0.429	0.926
COPZ2	SEC23A	4451516	4438263	9606.ENSP00000480707	9606.ENSP00000306881	0	0	0	0	0.109	0	0.9	0.226	0.925
HPGDS	PTGIS	4437138	4433877	9606.ENSP00000295256	9606.ENSP00000244043	0	0	0	0	0	0.064	0.9	0.271	0.925
BGN	DSEL	4439914	4438604	9606.ENSP00000327336	9606.ENSP00000310565	0	0	0	0	0.087	0	0.9	0.25	0.925
COL6A1	PLOD1	4442622	4432760	9606.ENSP00000355180	9606.ENSP00000196061	0	0	0	0	0.118	0.168	0.9	0.105	0.925
COL3A1	DCN	4438049	4432629	9606.ENSP00000304408	9606.ENSP00000052754	0	0	0	0	0.826	0.082	0	0.571	0.925
F2R	EDNRA	4439430	4438963	9606.ENSP00000321326	9606.ENSP00000315011	0	0	0	0	0.061	0	0.9	0.266	0.925
P4HA2	COL5A2	4447190	4444466	9606.ENSP00000384999	9606.ENSP00000364000	0	0	0	0	0.106	0	0.9	0.232	0.925
P4HA3	COL6A3	4448195	4437161	9606.ENSP00000401749	9606.ENSP00000295550	0	0	0	0	0.079	0	0.9	0.253	0.925
P4HA3	COL5A1	4448195	4443819	9606.ENSP00000401749	9606.ENSP00000360882	0	0	0	0	0.075	0	0.9	0.258	0.925
EBF1	PPARG	4439563	4436745	9606.ENSP00000322898	9606.ENSP00000287820	0	0	0	0	0	0	0.9	0.284	0.925
COL15A1	COL5A3	4444486	4435500	9606.ENSP00000364140	9606.ENSP00000264828	0	0	0	0.569	0.108	0	0.9	0.455	0.924
TGFBI	HSPG2	4448825	4444439	9606.ENSP00000416330	9606.ENSP00000363827	0	0	0	0	0.13	0	0.9	0.199	0.924
ADAMTS14	COL1A1	4444132	4433346	9606.ENSP00000362304	9606.ENSP00000225964	0	0	0	0	0.117	0.064	0.9	0.195	0.924
GRK5	GNG4	4446086	4445956	9606.ENSP00000376609	9606.ENSP00000375727	0	0	0	0	0	0.26	0.9	0.067	0.924
GRK5	GNB4	4446086	4433561	9606.ENSP00000376609	9606.ENSP00000232564	0	0	0	0	0	0.268	0.9	0.057	0.924
PTHLH	ADCY9	4450000	4437052	9606.ENSP00000441765	9606.ENSP00000294016	0	0	0	0	0	0	0.9	0.272	0.924
NFATC1	CTSK	4447603	4435989	9606.ENSP00000389377	9606.ENSP00000271651	0	0	0	0	0	0	0	0.924	0.924
COL5A2	COL18A1	4444466	4441742	9606.ENSP00000364000	9606.ENSP00000347665	0	0	0	0.598	0.144	0	0.9	0.411	0.924
ADAMTSL1	ADAMTS16	4445413	4436116	9606.ENSP00000369921	9606.ENSP00000274181	0	0	0	0.606	0.062	0	0.9	0.566	0.923
P4HA3	COL1A2	4448195	4437383	9606.ENSP00000401749	9606.ENSP00000297268	0	0	0	0	0.06	0	0.9	0.252	0.923
P4HA2	COL6A1	4447190	4442622	9606.ENSP00000384999	9606.ENSP00000355180	0	0	0	0	0.098	0	0.9	0.224	0.923
ADAMTS14	COL11A1	4444132	4443457	9606.ENSP00000362304	9606.ENSP00000359114	0	0	0	0	0.082	0.064	0.9	0.213	0.923
P4HA3	COL16A1	4448195	4444242	9606.ENSP00000401749	9606.ENSP00000362776	0	0	0	0	0.063	0	0.9	0.251	0.923
LAMB2	TNC	4447549	4435562	9606.ENSP00000388325	9606.ENSP00000265131	0	0	0	0	0.152	0	0.9	0.173	0.923
TGFB3	HGF	4433716	4433227	9606.ENSP00000238682	9606.ENSP00000222390	0	0	0	0	0	0	0.9	0.258	0.922
SRC	NTRK2	4444215	4436251	9606.ENSP00000362680	9606.ENSP00000277120	0	0	0	0.703	0.061	0	0.9	0.713	0.922
COL15A1	COL11A1	4444486	4443457	9606.ENSP00000364140	9606.ENSP00000359114	0	0	0	0.589	0.062	0	0.9	0.535	0.922
ADAMTS12	ADAMTS14	4449221	4444132	9606.ENSP00000422554	9606.ENSP00000362304	0	0	0	0.714	0.089	0	0.9	0.66	0.922
F13A1	TGFB3	4435508	4433716	9606.ENSP00000264870	9606.ENSP00000238682	0	0	0	0	0.099	0	0.9	0.211	0.922
UNC5C	SRC	4448389	4444215	9606.ENSP00000406022	9606.ENSP00000362680	0	0	0	0	0.061	0	0.9	0.238	0.922
COL18A1	PLOD1	4441742	4432760	9606.ENSP00000347665	9606.ENSP00000196061	0	0	0	0	0.107	0.119	0.9	0.116	0.921
COL16A1	COL18A1	4444242	4441742	9606.ENSP00000362776	9606.ENSP00000347665	0	0	0	0.594	0.118	0	0.9	0.392	0.921
COL5A3	COL1A1	4435500	4433346	9606.ENSP00000264828	9606.ENSP00000225964	0	0	0.434	0.831	0.118	0	0.9	0.538	0.921
SPHK1	PDGFRB	4438875	4434952	9606.ENSP00000313681	9606.ENSP00000261799	0	0	0	0	0	0	0.9	0.244	0.921
FBN1	COL1A2	4439770	4437383	9606.ENSP00000325527	9606.ENSP00000297268	0	0	0	0	0.81	0.063	0	0.593	0.921
ADAMTS14	THBS1	4444132	4434771	9606.ENSP00000362304	9606.ENSP00000260356	0	0	0	0.543	0.062	0	0.9	0.449	0.921
LUM	TGFB3	4435725	4433716	9606.ENSP00000266718	9606.ENSP00000238682	0	0	0	0	0.09	0.054	0.9	0.197	0.921
COL6A1	ITGA1	4442622	4436503	9606.ENSP00000355180	9606.ENSP00000282588	0	0	0	0	0.095	0	0.9	0.2	0.921
COL5A1	ITGA1	4443819	4436503	9606.ENSP00000360882	9606.ENSP00000282588	0	0	0	0	0.083	0	0.9	0.2	0.92
ADAMTS14	ADAMTS16	4444132	4436116	9606.ENSP00000362304	9606.ENSP00000274181	0	0	0	0.727	0.062	0	0.9	0.695	0.92
COL18A1	COL5A3	4441742	4435500	9606.ENSP00000347665	9606.ENSP00000264828	0	0	0	0.594	0.107	0	0.9	0.381	0.92
NCOR1	EGR2	4435844	4433822	9606.ENSP00000268712	9606.ENSP00000242480	0	0	0	0	0	0.185	0.9	0.108	0.92
COL15A1	COL8A1	4444486	4434820	9606.ENSP00000364140	9606.ENSP00000261037	0	0	0	0.658	0.076	0	0.9	0.534	0.92
COL18A1	COL3A1	4441742	4438049	9606.ENSP00000347665	9606.ENSP00000304408	0	0	0	0.618	0.118	0	0.9	0.385	0.92
ADAMTSL1	ADAMTS14	4445413	4444132	9606.ENSP00000369921	9606.ENSP00000362304	0	0	0	0.579	0.076	0	0.9	0.408	0.919
IGF1	F13A1	4437883	4435508	9606.ENSP00000302665	9606.ENSP00000264870	0	0	0	0	0.095	0	0.9	0.185	0.919
PTGER3	GNB4	4441881	4433561	9606.ENSP00000349003	9606.ENSP00000232564	0	0	0	0	0	0.185	0.9	0.089	0.919
ADAMTS6	ADAMTSL1	4445491	4445413	9606.ENSP00000370443	9606.ENSP00000369921	0	0	0	0.628	0.076	0	0.9	0.477	0.919
FAM20C	FSTL1	4439517	4437169	9606.ENSP00000322323	9606.ENSP00000295633	0	0	0	0	0.088	0	0.9	0.187	0.919
HSPG2	GSN	4444439	4444265	9606.ENSP00000363827	9606.ENSP00000362924	0	0	0	0	0.138	0	0.9	0.144	0.919
EDNRA	GNB4	4438963	4433561	9606.ENSP00000315011	9606.ENSP00000232564	0	0	0	0	0	0.185	0.9	0.094	0.919
ADCY7	PTGER3	4446306	4441881	9606.ENSP00000378187	9606.ENSP00000349003	0	0	0	0	0.063	0.06	0.9	0.193	0.919
ISLR	SPARC	4434109	4433520	9606.ENSP00000249842	9606.ENSP00000231061	0	0	0	0	0.187	0	0.9	0.093	0.919
CALU	FSTL1	4449856	4437169	9606.ENSP00000438248	9606.ENSP00000295633	0	0	0	0	0.173	0	0.9	0.1	0.919
FSTL1	TNC	4437169	4435562	9606.ENSP00000295633	9606.ENSP00000265131	0	0	0	0	0.23	0	0.9	0	0.919
LAMB2	HGF	4447549	4433227	9606.ENSP00000388325	9606.ENSP00000222390	0	0	0	0	0	0	0.9	0.222	0.918
F13A1	THBS1	4435508	4434771	9606.ENSP00000264870	9606.ENSP00000260356	0	0	0	0	0.061	0	0.9	0.205	0.918
ADAMTSL1	THBS1	4445413	4434771	9606.ENSP00000369921	9606.ENSP00000260356	0	0	0	0.541	0.088	0	0.9	0.342	0.918
FBN1	TNC	4439770	4435562	9606.ENSP00000325527	9606.ENSP00000265131	0	0	0	0.538	0.191	0.064	0.9	0.065	0.918
ADAMTS14	COL3A1	4444132	4438049	9606.ENSP00000362304	9606.ENSP00000304408	0	0	0	0	0.096	0.064	0.9	0.152	0.918
COL15A1	PLOD1	4444486	4432760	9606.ENSP00000364140	9606.ENSP00000196061	0	0	0	0	0.089	0	0.9	0.175	0.918
PRKG1	GUCY1B3	4444301	4435431	9606.ENSP00000363092	9606.ENSP00000264424	0.046	0	0	0	0.164	0.158	0.8	0.487	0.918
CSGALNACT2	CHSY3	4444396	4437877	9606.ENSP00000363590	9606.ENSP00000302629	0	0	0	0.72	0	0	0.9	0.667	0.918
COL18A1	COL6A3	4441742	4437161	9606.ENSP00000347665	9606.ENSP00000295550	0	0	0	0.561	0.084	0	0.9	0.35	0.918
GNG4	ADCY9	4445956	4437052	9606.ENSP00000375727	9606.ENSP00000294016	0	0	0	0	0.052	0	0.9	0.209	0.918
COL18A1	COL1A2	4441742	4437383	9606.ENSP00000347665	9606.ENSP00000297268	0	0	0	0.594	0.119	0	0.9	0.307	0.918
SNAI2	PPARG	4446599	4436745	9606.ENSP00000380034	9606.ENSP00000287820	0	0	0	0	0	0	0.9	0.217	0.918
LUM	COL5A3	4435725	4435500	9606.ENSP00000266718	9606.ENSP00000264828	0	0	0	0	0.141	0.082	0.9	0.087	0.918
LY6H	THY1	4448073	4436571	9606.ENSP00000399485	9606.ENSP00000284240	0	0	0	0	0.156	0	0.9	0.114	0.918
EBF1	NCOR1	4439563	4435844	9606.ENSP00000322898	9606.ENSP00000268712	0	0	0	0	0	0	0.9	0.214	0.918
P4HA2	COL18A1	4447190	4441742	9606.ENSP00000384999	9606.ENSP00000347665	0	0	0	0	0.066	0	0.9	0.194	0.918
ADCY7	GNB4	4446306	4433561	9606.ENSP00000378187	9606.ENSP00000232564	0	0	0	0	0.062	0.153	0.9	0.085	0.917
ADAMTS6	THBS1	4445491	4434771	9606.ENSP00000370443	9606.ENSP00000260356	0	0	0	0.542	0.067	0	0.9	0.36	0.917
COL15A1	COL18A1	4444486	4441742	9606.ENSP00000364140	9606.ENSP00000347665	0	0	0	0.814	0.075	0	0.9	0.806	0.917
CHST15	BGN	4448230	4439914	9606.ENSP00000402394	9606.ENSP00000327336	0	0	0	0	0.061	0	0.9	0.19	0.917
CXCL12	ANXA1	4446453	4444796	9606.ENSP00000379140	9606.ENSP00000366109	0	0	0	0	0	0	0.9	0.212	0.917
COL11A1	COL18A1	4443457	4441742	9606.ENSP00000359114	9606.ENSP00000347665	0	0	0	0.61	0.062	0	0.9	0.422	0.917
COPS8	SPSB4	4441613	4438709	9606.ENSP00000346340	9606.ENSP00000311609	0	0	0	0	0.061	0	0.9	0.19	0.917
FBN1	LGALS1	4439770	4432889	9606.ENSP00000325527	9606.ENSP00000215909	0	0	0	0	0.096	0	0.9	0.164	0.917
COL16A1	PLOD1	4444242	4432760	9606.ENSP00000362776	9606.ENSP00000196061	0	0	0	0	0.084	0.093	0.9	0.125	0.917
ADCY9	GNB4	4437052	4433561	9606.ENSP00000294016	9606.ENSP00000232564	0	0	0	0	0.051	0.153	0.9	0.099	0.917
SFI1	TUBA1A	4446992	4437720	9606.ENSP00000383145	9606.ENSP00000301071	0	0	0	0	0.061	0.126	0.9	0.116	0.917
TWIST1	NR3C1	4433815	4433539	9606.ENSP00000242261	9606.ENSP00000231509	0	0	0	0	0	0	0.9	0.212	0.917
GRK5	F2R	4446086	4439430	9606.ENSP00000376609	9606.ENSP00000321326	0	0	0	0	0	0	0.9	0.198	0.916
SFI1	NDE1	4446992	4446534	9606.ENSP00000383145	9606.ENSP00000379643	0	0	0	0	0	0	0.9	0.2	0.916
LRIG1	HGF	4436067	4433227	9606.ENSP00000273261	9606.ENSP00000222390	0	0	0	0	0	0.099	0.9	0.14	0.915
GPR37	GNB4	4438222	4433561	9606.ENSP00000306449	9606.ENSP00000232564	0	0	0	0	0	0.185	0.9	0	0.915
BGN	CHSY1	4439914	4434346	9606.ENSP00000327336	9606.ENSP00000254190	0	0	0	0	0	0	0.9	0.187	0.915
GNG4	PTGER3	4445956	4441881	9606.ENSP00000375727	9606.ENSP00000349003	0	0	0	0	0	0.165	0.9	0.07	0.915
AGTR1	GNB4	4449040	4433561	9606.ENSP00000419422	9606.ENSP00000232564	0	0	0	0	0	0.185	0.9	0	0.915
P4HA3	COL6A1	4448195	4442622	9606.ENSP00000401749	9606.ENSP00000355180	0	0	0	0	0.052	0	0.9	0.181	0.915
PDGFRA	KITLG	4434540	4433405	9606.ENSP00000257290	9606.ENSP00000228280	0	0	0	0	0.089	0.087	0.8	0.551	0.915
COL6A3	ITGA1	4437161	4436503	9606.ENSP00000295550	9606.ENSP00000282588	0	0	0	0.542	0.124	0	0.9	0.193	0.915
CSGALNACT2	DCN	4444396	4432629	9606.ENSP00000363590	9606.ENSP00000052754	0	0	0	0	0.049	0	0.9	0.187	0.915
ISLR	TGFB3	4434109	4433716	9606.ENSP00000249842	9606.ENSP00000238682	0	0	0	0	0.181	0.054	0.9	0	0.915
GNG4	GPR37	4445956	4438222	9606.ENSP00000375727	9606.ENSP00000306449	0	0	0	0	0.061	0.165	0.9	0	0.914
SPON2	THBS1	4451791	4434771	9606.ENSP00000483599	9606.ENSP00000260356	0	0	0	0	0.061	0	0.9	0.167	0.914
COL16A1	ITGA1	4444242	4436503	9606.ENSP00000362776	9606.ENSP00000282588	0	0	0	0	0.07	0	0.9	0.154	0.914
COL15A1	MMP9	4444486	4443919	9606.ENSP00000364140	9606.ENSP00000361405	0	0	0	0	0.062	0	0.9	0.163	0.914
NTRK1	DNM2	4449589	4445839	9606.ENSP00000431418	9606.ENSP00000373905	0	0	0	0	0	0.076	0.9	0.153	0.914
PTHLH	ADCY7	4450000	4446306	9606.ENSP00000441765	9606.ENSP00000378187	0	0	0	0	0	0	0.9	0.181	0.914
P4HA2	COL11A1	4447190	4443457	9606.ENSP00000384999	9606.ENSP00000359114	0	0	0	0	0.062	0	0.9	0.161	0.914
ADAMTS6	ADAMTS14	4445491	4444132	9606.ENSP00000370443	9606.ENSP00000362304	0	0	0	0.773	0	0	0.9	0.639	0.914
COL5A2	ITGA1	4444466	4436503	9606.ENSP00000364000	9606.ENSP00000282588	0	0	0	0	0.088	0	0.9	0.138	0.914
FN1	DCN	4441661	4432629	9606.ENSP00000346839	9606.ENSP00000052754	0	0	0	0	0.157	0.379	0	0.846	0.913
COL6A3	PLOD1	4437161	4432760	9606.ENSP00000295550	9606.ENSP00000196061	0	0	0	0	0.078	0.093	0.9	0.09	0.913
ZYX	ITGA1	4439687	4436503	9606.ENSP00000324422	9606.ENSP00000282588	0	0	0	0	0.049	0	0.9	0.163	0.913
P4HA3	COL15A1	4448195	4444486	9606.ENSP00000401749	9606.ENSP00000364140	0	0	0	0	0.066	0	0.9	0.152	0.913
P4HA3	COL5A2	4448195	4444466	9606.ENSP00000401749	9606.ENSP00000364000	0	0	0	0	0.092	0	0.9	0.112	0.912
COL5A2	ADAMTS14	4444466	4444132	9606.ENSP00000364000	9606.ENSP00000362304	0	0	0	0	0.096	0.064	0.9	0.089	0.912
GNG4	EDNRA	4445956	4438963	9606.ENSP00000375727	9606.ENSP00000315011	0	0	0	0	0	0.165	0.9	0	0.912
PTGER3	ADCY9	4441881	4437052	9606.ENSP00000349003	9606.ENSP00000294016	0	0	0	0	0.063	0.055	0.9	0.125	0.912
CALU	FBN1	4449856	4439770	9606.ENSP00000438248	9606.ENSP00000325527	0	0	0	0	0.088	0	0.9	0.118	0.912
COL5A1	COL11A1	4443819	4443457	9606.ENSP00000360882	9606.ENSP00000359114	0	0	0.439	0.976	0.134	0	0.9	0.721	0.912
BGN	CHSY3	4439914	4437877	9606.ENSP00000327336	9606.ENSP00000302629	0	0	0	0	0.088	0	0.9	0.117	0.912
ADAMTS12	ADAMTS16	4449221	4436116	9606.ENSP00000422554	9606.ENSP00000274181	0	0	0	0.81	0	0	0.9	0.69	0.912
FBN1	DCN	4439770	4432629	9606.ENSP00000325527	9606.ENSP00000052754	0	0	0	0	0.4	0.385	0	0.781	0.912
P4HA2	COL6A3	4447190	4437161	9606.ENSP00000384999	9606.ENSP00000295550	0	0	0	0	0.086	0	0.9	0.118	0.912
CXCL12	GPR37	4446453	4438222	9606.ENSP00000379140	9606.ENSP00000306449	0	0	0	0	0	0.162	0.9	0	0.912
AGTR1	GNG4	4449040	4445956	9606.ENSP00000419422	9606.ENSP00000375727	0	0	0	0	0	0.165	0.9	0	0.912
ITGA11	ITGA1	4439912	4436503	9606.ENSP00000327290	9606.ENSP00000282588	0	0	0	0.891	0.083	0	0.9	0.757	0.912
ADAMTS12	ADAMTS6	4449221	4445491	9606.ENSP00000422554	9606.ENSP00000370443	0	0	0	0.86	0.076	0	0.9	0.691	0.912
FBN1	FAM20C	4439770	4439517	9606.ENSP00000325527	9606.ENSP00000322323	0	0	0	0	0.067	0	0.9	0.124	0.911
DNM2	PDGFRB	4445839	4434952	9606.ENSP00000373905	9606.ENSP00000261799	0	0	0	0	0	0	0.9	0.151	0.911
LAMB2	FBN1	4447549	4439770	9606.ENSP00000388325	9606.ENSP00000325527	0	0	0	0	0.119	0	0.9	0.073	0.911
CALU	LGALS1	4449856	4432889	9606.ENSP00000438248	9606.ENSP00000215909	0	0	0	0	0.083	0	0.9	0.116	0.911
SRC	ITGA1	4444215	4436503	9606.ENSP00000362680	9606.ENSP00000282588	0	0	0	0	0	0.084	0.9	0.116	0.911
EFEMP1	EFEMP2	4446285	4438548	9606.ENSP00000378058	9606.ENSP00000309953	0	0	0	0.953	0.118	0	0.9	0.741	0.911
P4HA2	COL15A1	4447190	4444486	9606.ENSP00000384999	9606.ENSP00000364140	0	0	0	0	0.1	0	0.9	0.098	0.911
OMD	LUM	4444586	4435725	9606.ENSP00000364700	9606.ENSP00000266718	0	0	0	0.873	0.062	0	0.9	0.731	0.911
LAMB2	FAM20C	4447549	4439517	9606.ENSP00000388325	9606.ENSP00000322323	0	0	0	0	0.152	0	0.9	0	0.911
EFEMP1	MFAP5	4446285	4442254	9606.ENSP00000378058	9606.ENSP00000352455	0	0	0	0	0.062	0	0.9	0.134	0.911
ANXA1	PTGER3	4444796	4441881	9606.ENSP00000366109	9606.ENSP00000349003	0	0	0	0	0	0	0.9	0.154	0.911
SRC	TNC	4444215	4435562	9606.ENSP00000362680	9606.ENSP00000265131	0	0	0	0	0	0.063	0.9	0.128	0.911
ANXA1	ADCY9	4444796	4437052	9606.ENSP00000366109	9606.ENSP00000294016	0	0	0	0	0	0	0.9	0.151	0.911
NRP2	SEMA3A	4442374	4435593	9606.ENSP00000353582	9606.ENSP00000265362	0	0	0	0	0.098	0.164	0	0.89	0.91
GRB7	PDGFRA	4448273	4434540	9606.ENSP00000403459	9606.ENSP00000257290	0	0	0	0	0	0.098	0.9	0.088	0.91
CHSY3	DCN	4437877	4432629	9606.ENSP00000302629	9606.ENSP00000052754	0	0	0	0	0.065	0	0.9	0.117	0.91
ANXA1	ANXA6	4444796	4441634	9606.ENSP00000366109	9606.ENSP00000346550	0	0	0	0.904	0.064	0	0.9	0.846	0.91
AGTR1	F2R	4449040	4439430	9606.ENSP00000419422	9606.ENSP00000321326	0	0	0	0.703	0.052	0	0.9	0.355	0.91
NCAM1	COL6A3	4451455	4437161	9606.ENSP00000480132	9606.ENSP00000295550	0	0	0	0	0.061	0	0.9	0.119	0.91
FN1	ISLR	4441661	4434109	9606.ENSP00000346839	9606.ENSP00000249842	0	0	0	0	0.119	0	0.9	0.064	0.91
MDGA1	LY6H	4448238	4448073	9606.ENSP00000402584	9606.ENSP00000399485	0	0	0	0	0.141	0	0.9	0	0.91
COL18A1	CTSK	4441742	4435989	9606.ENSP00000347665	9606.ENSP00000271651	0	0	0	0	0.077	0	0.9	0.111	0.91
COL11A1	COL5A3	4443457	4435500	9606.ENSP00000359114	9606.ENSP00000264828	0	0	0.427	0.952	0.098	0	0.9	0.711	0.91
GPX8	ALOX5	4449266	4444382	9606.ENSP00000423822	9606.ENSP00000363512	0	0	0	0	0	0	0.9	0.13	0.909
P4HA2	COL8A1	4447190	4434820	9606.ENSP00000384999	9606.ENSP00000261037	0	0	0	0	0.076	0	0.9	0.094	0.909
SPHK1	PDGFRA	4438875	4434540	9606.ENSP00000313681	9606.ENSP00000257290	0	0	0	0	0	0	0.9	0.13	0.909
COL18A1	COL8A1	4441742	4434820	9606.ENSP00000347665	9606.ENSP00000261037	0	0	0	0.682	0	0	0.9	0.321	0.909
COL5A3	PLOD1	4435500	4432760	9606.ENSP00000264828	9606.ENSP00000196061	0	0	0	0	0.061	0.093	0.9	0.067	0.909
FSTL1	LGALS1	4437169	4432889	9606.ENSP00000295633	9606.ENSP00000215909	0	0	0	0	0.103	0	0.9	0.07	0.909
ADAMTS6	ADAMTS16	4445491	4436116	9606.ENSP00000370443	9606.ENSP00000274181	0	0	0	0.869	0	0	0.9	0.762	0.909
CALU	LAMB2	4449856	4447549	9606.ENSP00000438248	9606.ENSP00000388325	0	0	0	0	0.11	0	0.9	0.069	0.909
COL16A1	MMP9	4444242	4443919	9606.ENSP00000362776	9606.ENSP00000361405	0	0	0	0	0	0	0.9	0.13	0.909
ISLR	HGF	4434109	4433227	9606.ENSP00000249842	9606.ENSP00000222390	0	0	0	0	0.065	0.099	0.9	0	0.908
F13A1	ISLR	4435508	4434109	9606.ENSP00000264870	9606.ENSP00000249842	0	0	0	0	0.119	0	0.9	0	0.908
ANXA6	ANXA2	4441634	4441580	9606.ENSP00000346550	9606.ENSP00000346032	0	0	0	0.913	0.062	0	0.9	0.777	0.908
DPT	DCN	4442962	4432629	9606.ENSP00000356791	9606.ENSP00000052754	0	0	0	0	0.531	0.379	0	0.711	0.908
ADCY7	EDNRA	4446306	4438963	9606.ENSP00000378187	9606.ENSP00000315011	0	0	0	0	0.063	0.06	0.9	0.084	0.908
CALU	TNC	4449856	4435562	9606.ENSP00000438248	9606.ENSP00000265131	0	0	0	0	0.098	0	0.9	0.064	0.908
GPIHBP1	MDGA1	4451447	4448238	9606.ENSP00000480053	9606.ENSP00000402584	0	0	0	0	0.121	0	0.9	0	0.908
LAMB2	SRC	4447549	4444215	9606.ENSP00000388325	9606.ENSP00000362680	0	0	0	0	0.094	0	0.9	0.067	0.908
F2R	GNB4	4439430	4433561	9606.ENSP00000321326	9606.ENSP00000232564	0	0	0	0	0.061	0	0.9	0.107	0.908
PRKG1	GUCY1A3	4444301	4437299	9606.ENSP00000363092	9606.ENSP00000296518	0.046	0	0	0	0.145	0.158	0.8	0.431	0.907
POSTN	COL3A1	4445267	4438049	9606.ENSP00000369071	9606.ENSP00000304408	0	0	0	0	0.798	0	0	0.561	0.907
TNC	LGALS1	4435562	4432889	9606.ENSP00000265131	9606.ENSP00000215909	0	0	0	0	0.107	0	0.9	0.049	0.907
SPON2	ADAMTS6	4451791	4445491	9606.ENSP00000483599	9606.ENSP00000370443	0	0	0	0	0.064	0	0.9	0.096	0.907
IGF1	NTRK2	4437883	4436251	9606.ENSP00000302665	9606.ENSP00000277120	0	0	0	0	0	0.262	0.6	0.71	0.907
SPON2	ADAMTSL1	4451791	4445413	9606.ENSP00000483599	9606.ENSP00000369921	0	0	0	0	0.064	0	0.9	0.096	0.907
LAMA2	HGF	4448118	4433227	9606.ENSP00000400365	9606.ENSP00000222390	0	0	0	0	0.069	0	0.9	0.083	0.907
LAMB2	LGALS1	4447549	4432889	9606.ENSP00000388325	9606.ENSP00000215909	0	0	0	0	0.107	0	0.9	0.049	0.907
P4HA2	COL16A1	4447190	4444242	9606.ENSP00000384999	9606.ENSP00000362776	0	0	0	0	0.086	0	0.9	0.058	0.906
IGF1	ISLR	4437883	4434109	9606.ENSP00000302665	9606.ENSP00000249842	0	0	0	0	0.086	0	0.9	0.058	0.906
NTRK1	NTRK2	4449589	4436251	9606.ENSP00000431418	9606.ENSP00000277120	0	0	0	0.931	0	0	0.9	0.955	0.906
SPON2	ADAMTS14	4451791	4444132	9606.ENSP00000483599	9606.ENSP00000362304	0	0	0	0	0.082	0	0.9	0.062	0.906
ANXA1	F2R	4444796	4439430	9606.ENSP00000366109	9606.ENSP00000321326	0	0	0	0	0.062	0	0.9	0.084	0.906
LAMB2	ITGA1	4447549	4436503	9606.ENSP00000388325	9606.ENSP00000282588	0	0	0	0	0.064	0	0.9	0.078	0.906
F13A1	SPARC	4435508	4433520	9606.ENSP00000264870	9606.ENSP00000231061	0	0	0	0	0.062	0	0.9	0.077	0.905
ANXA1	GPR37	4444796	4438222	9606.ENSP00000366109	9606.ENSP00000306449	0	0	0	0	0	0	0.9	0.09	0.905
GPIHBP1	THY1	4451447	4436571	9606.ENSP00000480053	9606.ENSP00000284240	0	0	0	0	0.092	0	0.9	0	0.905
FAM20C	TNC	4439517	4435562	9606.ENSP00000322323	9606.ENSP00000265131	0	0	0	0	0.091	0	0.9	0	0.905
F13A1	HGF	4435508	4433227	9606.ENSP00000264870	9606.ENSP00000222390	0	0	0	0	0.098	0	0.9	0	0.905
ELN	FBN1	4442190	4439770	9606.ENSP00000351807	9606.ENSP00000325527	0	0	0	0	0.11	0.379	0	0.843	0.905
DEGS1	DEGS2	4439057	4438285	9606.ENSP00000316476	9606.ENSP00000307126	0	0	0.447	0.973	0.055	0	0.9	0.932	0.905
VIM	TMOD1	4450181	4434697	9606.ENSP00000446007	9606.ENSP00000259365	0	0	0	0	0.063	0	0.9	0.075	0.905
ANXA1	EDNRA	4444796	4438963	9606.ENSP00000366109	9606.ENSP00000315011	0	0	0	0	0.062	0	0.9	0.067	0.904
P4HA3	COL8A1	4448195	4434820	9606.ENSP00000401749	9606.ENSP00000261037	0	0	0	0	0.076	0	0.9	0.05	0.904
FAM20C	LGALS1	4439517	4432889	9606.ENSP00000322323	9606.ENSP00000215909	0	0	0	0	0.088	0	0.9	0	0.904
AGTR1	ANXA1	4449040	4444796	9606.ENSP00000419422	9606.ENSP00000366109	0	0	0	0	0.055	0	0.9	0.067	0.904
ADCY7	GPR37	4446306	4438222	9606.ENSP00000378187	9606.ENSP00000306449	0	0	0	0	0.063	0.06	0.9	0.046	0.904
ZYX	F2R	4439687	4439430	9606.ENSP00000324422	9606.ENSP00000321326	0	0	0	0	0	0	0.9	0.088	0.904
SPARC	DCN	4433520	4432629	9606.ENSP00000231061	9606.ENSP00000052754	0	0	0	0	0.715	0	0	0.677	0.904
SPON2	ADAMTS12	4451791	4449221	9606.ENSP00000483599	9606.ENSP00000422554	0	0	0	0	0.062	0	0.9	0.062	0.904
SPON2	ADAMTS16	4451791	4436116	9606.ENSP00000483599	9606.ENSP00000274181	0	0	0	0	0.061	0	0.9	0.062	0.904
CAPN2	ITGA1	4437104	4436503	9606.ENSP00000295006	9606.ENSP00000282588	0	0	0	0	0	0.085	0.9	0	0.904
NCAM1	COL6A1	4451455	4442622	9606.ENSP00000480132	9606.ENSP00000355180	0	0	0	0	0	0	0.9	0.086	0.904
WWTR1	ZNF521	4449046	4442544	9606.ENSP00000419465	9606.ENSP00000354794	0	0	0	0	0.05	0.068	0.9	0	0.903
TRPV2	IGF1	4441237	4437883	9606.ENSP00000342222	9606.ENSP00000302665	0	0	0	0	0	0	0.8	0.536	0.903
EDNRA	ADCY9	4438963	4437052	9606.ENSP00000315011	9606.ENSP00000294016	0	0	0	0	0.063	0.055	0.9	0	0.903
P4HA3	COL11A1	4448195	4443457	9606.ENSP00000401749	9606.ENSP00000359114	0	0	0	0	0.061	0	0.9	0.058	0.903
P4HA3	COL5A3	4448195	4435500	9606.ENSP00000401749	9606.ENSP00000264828	0	0	0	0	0.052	0	0.9	0.067	0.903
GPR37	ADCY9	4438222	4437052	9606.ENSP00000306449	9606.ENSP00000294016	0	0	0	0	0.063	0.055	0.9	0	0.903
COL8A1	PLOD1	4434820	4432760	9606.ENSP00000261037	9606.ENSP00000196061	0	0	0	0	0.049	0	0.9	0.062	0.903
P4HA3	COL18A1	4448195	4441742	9606.ENSP00000401749	9606.ENSP00000347665	0	0	0	0	0.066	0	0.9	0.049	0.903
THBS1	ISLR	4434771	4434109	9606.ENSP00000260356	9606.ENSP00000249842	0	0	0	0	0	0	0.9	0.069	0.903
ARSI	ARSB	4440453	4435513	9606.ENSP00000333395	9606.ENSP00000264914	0	0	0.448	0.943	0	0	0.9	0.167	0.903
PIK3C2B	KITLG	4442830	4433405	9606.ENSP00000356155	9606.ENSP00000228280	0	0	0	0	0	0	0.9	0.073	0.903
MDGA1	THY1	4448238	4436571	9606.ENSP00000402584	9606.ENSP00000284240	0	0	0	0	0.076	0	0.9	0	0.903
ADCY7	GNG4	4446306	4445956	9606.ENSP00000378187	9606.ENSP00000375727	0	0	0	0	0.06	0	0.9	0.058	0.903
MMP14	MMP16	4438391	4436682	9606.ENSP00000308208	9606.ENSP00000286614	0	0	0	0.955	0	0	0.9	0.866	0.903
FGF1	FLRT2	4451524	4440407	9606.ENSP00000480791	9606.ENSP00000332879	0	0	0	0	0.069	0	0.9	0	0.902
PTHLH	GNG4	4450000	4445956	9606.ENSP00000441765	9606.ENSP00000375727	0	0	0	0	0.061	0	0.9	0	0.902
PCOLCE2	COL5A3	4437218	4435500	9606.ENSP00000295992	9606.ENSP00000264828	0	0	0	0	0.061	0	0.9	0	0.902
ENPP1	NADSYN1	4442442	4439851	9606.ENSP00000354238	9606.ENSP00000326424	0.044	0	0	0	0.061	0	0.9	0	0.902
TPD52L1	DNM2	4449699	4445839	9606.ENSP00000434142	9606.ENSP00000373905	0	0	0	0	0.063	0	0.9	0.043	0.902
PTGER3	GPR37	4441881	4438222	9606.ENSP00000349003	9606.ENSP00000306449	0	0	0	0	0	0	0.9	0.068	0.902
AGTR1	GPR37	4449040	4438222	9606.ENSP00000419422	9606.ENSP00000306449	0	0	0	0.571	0	0	0.9	0.089	0.902
LAMA2	SRC	4448118	4444215	9606.ENSP00000400365	9606.ENSP00000362680	0	0	0	0	0	0	0.9	0.069	0.902
ANXA1	GNB4	4444796	4433561	9606.ENSP00000366109	9606.ENSP00000232564	0	0	0	0	0.061	0	0.9	0	0.902
IDH1	TIMP2	4447650	4435138	9606.ENSP00000390265	9606.ENSP00000262768	0	0	0	0	0	0	0.9	0.067	0.902
P4HA2	COL5A3	4447190	4435500	9606.ENSP00000384999	9606.ENSP00000264828	0	0	0	0	0.052	0	0.9	0.058	0.902
ADCY7	ANXA1	4446306	4444796	9606.ENSP00000378187	9606.ENSP00000366109	0	0	0	0	0	0	0.9	0.065	0.902
AGTR1	DNM2	4449040	4445839	9606.ENSP00000419422	9606.ENSP00000373905	0	0	0	0	0	0.053	0.9	0.056	0.902
DEGS1	SLC2A3	4439057	4432652	9606.ENSP00000316476	9606.ENSP00000075120	0	0	0	0	0.062	0	0.9	0	0.902
NOLC1	ZYX	4447226	4439687	9606.ENSP00000385410	9606.ENSP00000324422	0	0	0	0	0	0	0.9	0.062	0.902
ANXA2	PYGB	4441580	4432991	9606.ENSP00000346032	9606.ENSP00000216962	0	0	0	0	0	0	0.9	0.061	0.902
GPIHBP1	CD109	4451447	4436708	9606.ENSP00000480053	9606.ENSP00000287097	0	0	0	0	0.062	0	0.9	0	0.902
TPM2	ITGA1	4445033	4436503	9606.ENSP00000367542	9606.ENSP00000282588	0	0	0	0	0.063	0	0.9	0.046	0.902
CXCL12	ADCY7	4446453	4446306	9606.ENSP00000379140	9606.ENSP00000378187	0	0	0	0	0	0	0.9	0.064	0.902
BAG2	HSPA12A	4443603	4443277	9606.ENSP00000359727	9606.ENSP00000358211	0	0	0	0	0	0.051	0.9	0	0.901
GPR68	GNG4	4449698	4445956	9606.ENSP00000434045	9606.ENSP00000375727	0	0	0	0	0	0	0.9	0.056	0.901
RNF217	SPSB4	4449466	4438709	9606.ENSP00000428698	9606.ENSP00000311609	0	0	0	0	0.051	0	0.9	0	0.901
NOLC1	ITGA1	4447226	4436503	9606.ENSP00000385410	9606.ENSP00000282588	0	0	0	0	0	0	0.9	0.054	0.901
HSPG2	RBP1	4444439	4433555	9606.ENSP00000363827	9606.ENSP00000232219	0	0	0	0	0	0	0.9	0	0.9
ENPP1	PYGB	4442442	4432991	9606.ENSP00000354238	9606.ENSP00000216962	0	0	0	0	0	0	0.9	0.05	0.9
GPR68	AGTR1	4449698	4449040	9606.ENSP00000434045	9606.ENSP00000419422	0	0	0	0.73	0	0	0.9	0.073	0.9
LY6H	PRND	4448073	4438268	9606.ENSP00000399485	9606.ENSP00000306900	0	0	0	0	0	0	0.9	0	0.9
ORMDL3	SLC2A3	4446237	4432652	9606.ENSP00000377724	9606.ENSP00000075120	0	0	0	0	0	0	0.9	0	0.9
CXCL12	ADCY9	4446453	4437052	9606.ENSP00000379140	9606.ENSP00000294016	0	0	0	0	0	0	0.9	0.05	0.9
PRND	THY1	4438268	4436571	9606.ENSP00000306900	9606.ENSP00000284240	0	0	0	0	0	0	0.9	0.05	0.9
ORMDL3	DEGS1	4446237	4439057	9606.ENSP00000377724	9606.ENSP00000316476	0	0	0	0	0	0	0.9	0	0.9
AGTR1	HIP1R	4449040	4434281	9606.ENSP00000419422	9606.ENSP00000253083	0	0	0	0	0	0	0.9	0	0.9
DNM2	F2R	4445839	4439430	9606.ENSP00000373905	9606.ENSP00000321326	0	0	0	0	0	0	0.9	0	0.9
PSMB9	AXIN2	4444464	4437876	9606.ENSP00000363993	9606.ENSP00000302625	0	0	0	0	0	0	0.9	0	0.9
PTHLH	GNB4	4450000	4433561	9606.ENSP00000441765	9606.ENSP00000232564	0	0	0	0	0	0	0.9	0.049	0.9
GPR68	EDNRA	4449698	4438963	9606.ENSP00000434045	9606.ENSP00000315011	0	0	0	0.576	0	0	0.9	0.049	0.9
PRND	CD109	4438268	4436708	9606.ENSP00000306900	9606.ENSP00000287097	0	0	0	0	0	0	0.9	0	0.9
GLI2	PSMB9	4447656	4444464	9606.ENSP00000390436	9606.ENSP00000363993	0	0	0	0	0	0	0.9	0	0.9
GPR68	ANXA1	4449698	4444796	9606.ENSP00000434045	9606.ENSP00000366109	0	0	0	0	0	0	0.9	0	0.9
GNG4	ANXA1	4445956	4444796	9606.ENSP00000375727	9606.ENSP00000366109	0	0	0	0	0	0	0.9	0	0.9
GPR68	F2R	4449698	4439430	9606.ENSP00000434045	9606.ENSP00000321326	0	0	0	0.684	0	0	0.9	0.056	0.9
MDGA1	CD109	4448238	4436708	9606.ENSP00000402584	9606.ENSP00000287097	0	0	0	0	0	0	0.9	0	0.9
GPR68	GNB4	4449698	4433561	9606.ENSP00000434045	9606.ENSP00000232564	0	0	0	0	0	0	0.9	0.046	0.9
HIF3A	PSMB9	4444916	4444464	9606.ENSP00000366898	9606.ENSP00000363993	0	0	0	0	0	0	0.9	0.049	0.9
MDGA1	PRND	4448238	4438268	9606.ENSP00000402584	9606.ENSP00000306900	0	0	0	0	0	0	0.9	0	0.9
GNG4	F2R	4445956	4439430	9606.ENSP00000375727	9606.ENSP00000321326	0	0	0	0	0	0	0.9	0.043	0.9
GRK5	ANXA1	4446086	4444796	9606.ENSP00000376609	9606.ENSP00000366109	0	0	0	0	0	0	0.9	0	0.9
ANXA2	ARSB	4441580	4435513	9606.ENSP00000346032	9606.ENSP00000264914	0	0	0	0	0	0	0.9	0	0.9
ARSB	PYGB	4435513	4432991	9606.ENSP00000264914	9606.ENSP00000216962	0	0	0	0	0	0	0.9	0.042	0.9
GPIHBP1	PRND	4451447	4438268	9606.ENSP00000480053	9606.ENSP00000306900	0	0	0	0	0	0	0.9	0	0.9
CXCL12	GNG4	4446453	4445956	9606.ENSP00000379140	9606.ENSP00000375727	0	0	0	0	0	0	0.9	0	0.9
TPD52L1	HIP1R	4449699	4434281	9606.ENSP00000434142	9606.ENSP00000253083	0	0	0	0	0	0	0.9	0	0.9
GPR68	GRK5	4449698	4446086	9606.ENSP00000434045	9606.ENSP00000376609	0	0	0	0	0	0	0.9	0.05	0.9
LY6H	CD109	4448073	4436708	9606.ENSP00000399485	9606.ENSP00000287097	0	0	0	0	0	0	0.9	0	0.9
COL5A1	LUM	4443819	4435725	9606.ENSP00000360882	9606.ENSP00000266718	0	0	0	0	0.379	0.082	0.72	0.449	0.9
CXCL12	GNB4	4446453	4433561	9606.ENSP00000379140	9606.ENSP00000232564	0	0	0	0	0	0	0.9	0	0.9
SNAI2	TWIST1	4446599	4433815	9606.ENSP00000380034	9606.ENSP00000242261	0	0	0	0	0.152	0	0	0.886	0.899
ELN	EFEMP2	4442190	4438548	9606.ENSP00000351807	9606.ENSP00000309953	0	0	0	0	0.097	0.348	0	0.84	0.898
FN1	LOX	4441661	4433517	9606.ENSP00000346839	9606.ENSP00000231004	0	0	0	0	0.36	0.305	0	0.789	0.898
SNAI2	FN1	4446599	4441661	9606.ENSP00000380034	9606.ENSP00000346839	0	0	0	0	0.283	0	0	0.863	0.898
PLXNB1	SEMA3A	4442133	4435593	9606.ENSP00000351338	9606.ENSP00000265362	0	0	0	0	0	0.188	0	0.878	0.897
POSTN	DCN	4445267	4432629	9606.ENSP00000369071	9606.ENSP00000052754	0	0	0	0	0.64	0	0	0.726	0.897
NRP2	PLXNB1	4442374	4442133	9606.ENSP00000353582	9606.ENSP00000351338	0	0	0	0	0.061	0.169	0.72	0.582	0.896
EFEMP2	LOX	4438548	4433517	9606.ENSP00000309953	9606.ENSP00000231004	0	0	0	0	0.228	0.393	0	0.794	0.895
FN1	COL1A2	4441661	4437383	9606.ENSP00000346839	9606.ENSP00000297268	0	0	0	0	0.517	0.379	0	0.671	0.893
BGN	COL1A2	4439914	4437383	9606.ENSP00000327336	9606.ENSP00000297268	0	0	0	0	0.627	0.405	0	0.551	0.891
TWIST2	TWIST1	4451694	4433815	9606.ENSP00000482581	9606.ENSP00000242261	0	0	0	0.971	0.231	0.336	0.8	0.824	0.891
DNM2	SRC	4445839	4444215	9606.ENSP00000373905	9606.ENSP00000362680	0	0	0	0	0.062	0.363	0	0.83	0.89
NTRK1	IGF1	4449589	4437883	9606.ENSP00000431418	9606.ENSP00000302665	0	0	0	0	0	0.262	0.6	0.643	0.885
NPAS2	NFIL3	4440861	4437431	9606.ENSP00000338283	9606.ENSP00000297689	0	0	0	0	0.055	0.053	0	0.876	0.879
GOLT1A	PLEKHA6	4438420	4436006	9606.ENSP00000308535	9606.ENSP00000272203	0	0	0	0	0.1	0	0	0.87	0.878
ELN	FN1	4442190	4441661	9606.ENSP00000351807	9606.ENSP00000346839	0	0	0	0	0.077	0	0	0.87	0.875
BGN	COL1A1	4439914	4433346	9606.ENSP00000327336	9606.ENSP00000225964	0	0	0	0	0.466	0.405	0	0.632	0.873
COL3A1	SPARC	4438049	4433520	9606.ENSP00000304408	9606.ENSP00000231061	0	0	0	0	0.573	0.456	0	0.496	0.873
POSTN	COL5A2	4445267	4444466	9606.ENSP00000369071	9606.ENSP00000364000	0	0	0	0	0.768	0	0	0.471	0.872
POSTN	COL1A2	4445267	4437383	9606.ENSP00000369071	9606.ENSP00000297268	0	0	0	0	0.737	0	0	0.534	0.872
FN1	COL1A1	4441661	4433346	9606.ENSP00000346839	9606.ENSP00000225964	0	0	0	0	0.357	0.379	0	0.698	0.869
MMP9	ELN	4443919	4442190	9606.ENSP00000361405	9606.ENSP00000351807	0	0	0	0	0	0.379	0	0.795	0.867
PDGFC	IGF1	4449216	4437883	9606.ENSP00000422464	9606.ENSP00000302665	0	0	0	0	0	0	0.8	0.354	0.865
POSTN	COL1A1	4445267	4433346	9606.ENSP00000369071	9606.ENSP00000225964	0	0	0	0	0.663	0	0	0.613	0.864
POSTN	FN1	4445267	4441661	9606.ENSP00000369071	9606.ENSP00000346839	0	0	0	0	0.338	0	0	0.802	0.863
CTGF	COL1A1	4442998	4433346	9606.ENSP00000356954	9606.ENSP00000225964	0	0	0	0	0.342	0	0	0.799	0.862
SRC	ANXA2	4444215	4441580	9606.ENSP00000362680	9606.ENSP00000346032	0	0	0	0	0	0.379	0	0.788	0.862
SFRP4	WNT2B	4448564	4443364	9606.ENSP00000410715	9606.ENSP00000358698	0	0	0	0	0	0.262	0.6	0.564	0.86
CTGF	COL1A2	4442998	4437383	9606.ENSP00000356954	9606.ENSP00000297268	0	0	0	0	0.284	0	0	0.81	0.858
ZEB1	TWIST1	4442472	4433815	9606.ENSP00000354487	9606.ENSP00000242261	0	0	0	0	0	0	0	0.854	0.854
TGFBI	FN1	4448825	4441661	9606.ENSP00000416330	9606.ENSP00000346839	0	0	0	0	0.225	0.379	0	0.715	0.851
ANXA2	LGALS1	4441580	4432889	9606.ENSP00000346032	9606.ENSP00000215909	0	0	0	0	0.351	0.677	0	0.344	0.85
FN1	COL3A1	4441661	4438049	9606.ENSP00000346839	9606.ENSP00000304408	0	0	0	0	0.344	0	0	0.778	0.848
PLXDC1	CD248	4439651	4438386	9606.ENSP00000323927	9606.ENSP00000308117	0	0	0	0	0.104	0	0	0.838	0.848
FGF1	PDGFRB	4451524	4434952	9606.ENSP00000480791	9606.ENSP00000261799	0	0	0	0	0.111	0.267	0.6	0.482	0.847
PDGFRB	HGF	4434952	4433227	9606.ENSP00000261799	9606.ENSP00000222390	0	0	0	0	0.118	0	0.6	0.598	0.845
COL6A3	DCN	4437161	4432629	9606.ENSP00000295550	9606.ENSP00000052754	0	0	0	0	0.577	0.082	0.36	0.45	0.845
PDE5A	GUCY1B3	4441685	4435431	9606.ENSP00000347046	9606.ENSP00000264424	0	0	0	0	0.149	0.137	0.65	0.471	0.845
ALOX5	LOX	4444382	4433517	9606.ENSP00000363512	9606.ENSP00000231004	0	0	0	0	0.061	0	0	0.842	0.845
GSN	SRC	4444265	4444215	9606.ENSP00000362924	9606.ENSP00000362680	0	0	0	0	0	0.348	0.36	0.656	0.844
COL5A2	FBN1	4444466	4439770	9606.ENSP00000364000	9606.ENSP00000325527	0	0	0	0	0.643	0.063	0	0.571	0.844
COL6A1	SPARC	4442622	4433520	9606.ENSP00000355180	9606.ENSP00000231061	0	0	0	0	0.77	0.084	0	0.314	0.843
TWIST2	SNAI2	4451694	4446599	9606.ENSP00000482581	9606.ENSP00000380034	0	0	0	0	0.215	0	0	0.804	0.839
COL3A1	CDH11	4438049	4435829	9606.ENSP00000304408	9606.ENSP00000268603	0	0	0	0	0.782	0	0	0.285	0.837
FBN1	COL1A1	4439770	4433346	9606.ENSP00000325527	9606.ENSP00000225964	0	0	0	0	0.599	0.063	0	0.597	0.835
CXCL12	MMP9	4446453	4443919	9606.ENSP00000379140	9606.ENSP00000361405	0	0	0	0	0	0	0	0.834	0.834
P4HA3	P4HA2	4448195	4447190	9606.ENSP00000401749	9606.ENSP00000384999	0	0	0	0.79	0.063	0	0.8	0.746	0.834
ELN	DCN	4442190	4432629	9606.ENSP00000351807	9606.ENSP00000052754	0	0	0	0	0.152	0.379	0	0.708	0.832
PDE5A	GUCY1A3	4441685	4437299	9606.ENSP00000347046	9606.ENSP00000296518	0	0	0	0	0.149	0.137	0.65	0.421	0.831
BGN	WISP1	4439914	4434123	9606.ENSP00000327336	9606.ENSP00000250160	0	0	0	0	0.313	0.379	0	0.637	0.831
TEAD4	LEF1	4442300	4435569	9606.ENSP00000352926	9606.ENSP00000265165	0	0	0	0	0.062	0	0.8	0.17	0.83
HSPG2	FN1	4444439	4441661	9606.ENSP00000363827	9606.ENSP00000346839	0	0	0	0	0.199	0.305	0	0.719	0.83
COL5A1	FBN1	4443819	4439770	9606.ENSP00000360882	9606.ENSP00000325527	0	0	0	0	0.615	0.063	0	0.559	0.827
SNAI2	MMP9	4446599	4443919	9606.ENSP00000380034	9606.ENSP00000361405	0	0	0	0	0	0	0	0.825	0.826
THBS1	DCN	4434771	4432629	9606.ENSP00000260356	9606.ENSP00000052754	0	0	0	0	0.089	0.379	0	0.713	0.823
SMPD1	DEGS1	4441039	4439057	9606.ENSP00000340409	9606.ENSP00000316476	0	0	0	0	0.061	0	0.65	0.505	0.823
ALOX5	PLA2G6	4444382	4440425	9606.ENSP00000363512	9606.ENSP00000333142	0	0	0	0	0	0	0.65	0.51	0.821
FBN1	LOX	4439770	4433517	9606.ENSP00000325527	9606.ENSP00000231004	0	0	0	0	0.363	0.363	0	0.593	0.82
LOX	COL1A1	4433517	4433346	9606.ENSP00000231004	9606.ENSP00000225964	0	0	0	0	0.408	0.305	0	0.597	0.82
EFEMP1	ECM1	4446285	4443247	9606.ENSP00000378058	9606.ENSP00000358045	0	0	0	0	0.088	0	0	0.81	0.819
CTGF	COL3A1	4442998	4438049	9606.ENSP00000356954	9606.ENSP00000304408	0	0	0	0	0.231	0	0	0.772	0.817
CXCL12	FN1	4446453	4441661	9606.ENSP00000379140	9606.ENSP00000346839	0	0	0	0	0.12	0.379	0	0.69	0.816
GPX8	HPGDS	4449266	4437138	9606.ENSP00000423822	9606.ENSP00000295256	0	0	0	0	0.061	0	0.65	0.485	0.815
PRKG1	ATP2B4	4444301	4442031	9606.ENSP00000363092	9606.ENSP00000350310	0	0	0	0	0.064	0	0.8	0.085	0.813
IDH1	PDGFRA	4447650	4434540	9606.ENSP00000390265	9606.ENSP00000257290	0	0	0	0	0	0	0	0.813	0.813
ACVR1	TGFB3	4435284	4433716	9606.ENSP00000263640	9606.ENSP00000238682	0	0	0	0	0.061	0.723	0	0.337	0.812
IGF1	PDGFRB	4437883	4434952	9606.ENSP00000302665	9606.ENSP00000261799	0	0	0	0	0	0	0.6	0.549	0.812
ME3	ME1	4449937	4443370	9606.ENSP00000440246	9606.ENSP00000358719	0	0	0.449	0.976	0.061	0	0.8	0.768	0.809
AMOTL1	TEAD4	4447524	4442300	9606.ENSP00000387739	9606.ENSP00000352926	0	0	0	0	0.087	0.666	0	0.425	0.809
ELN	BGN	4442190	4439914	9606.ENSP00000351807	9606.ENSP00000327336	0	0	0	0	0.139	0.379	0	0.669	0.807
FN1	BGN	4441661	4439914	9606.ENSP00000346839	9606.ENSP00000327336	0	0	0	0	0.394	0	0	0.695	0.807
LUM	COL8A1	4435725	4434820	9606.ENSP00000266718	9606.ENSP00000261037	0	0	0	0	0.181	0	0.72	0.228	0.807
COL18A1	THBS1	4441742	4434771	9606.ENSP00000347665	9606.ENSP00000260356	0	0	0	0	0.075	0.336	0	0.71	0.806
NTRK2	HGF	4436251	4433227	9606.ENSP00000277120	9606.ENSP00000222390	0	0	0	0	0	0.05	0.6	0.532	0.806
P4HA2	PLOD1	4447190	4432760	9606.ENSP00000384999	9606.ENSP00000196061	0	0	0	0	0.308	0	0	0.731	0.806
ANPEP	CDO1	4437626	4434136	9606.ENSP00000300060	9606.ENSP00000250535	0	0	0	0	0.061	0	0.8	0	0.804
CTGF	DCN	4442998	4432629	9606.ENSP00000356954	9606.ENSP00000052754	0	0	0	0	0.156	0	0	0.774	0.802
GSN	TMOD1	4444265	4434697	9606.ENSP00000362924	9606.ENSP00000259365	0	0	0	0	0.063	0.647	0	0.449	0.802
MACF1	MAPRE2	4442494	4437657	9606.ENSP00000354573	9606.ENSP00000300249	0	0	0	0	0.058	0.703	0	0.348	0.801
GSN	FN1	4444265	4441661	9606.ENSP00000362924	9606.ENSP00000346839	0	0	0	0	0.07	0.379	0	0.684	0.801
ANPEP	THY1	4437626	4436571	9606.ENSP00000300060	9606.ENSP00000284240	0	0	0	0	0	0	0	0.8	0.8
RASSF9	PAM	4442562	4438191	9606.ENSP00000354884	9606.ENSP00000306100	0	0	0	0	0	0.454	0	0.647	0.799
BGN	COL3A1	4439914	4438049	9606.ENSP00000327336	9606.ENSP00000304408	0	0	0	0	0.543	0.082	0	0.557	0.798
PTHLH	GLI2	4450000	4447656	9606.ENSP00000441765	9606.ENSP00000390436	0	0	0	0	0	0	0	0.797	0.798
MMP14	LUM	4438391	4435725	9606.ENSP00000308208	9606.ENSP00000266718	0	0	0	0	0.214	0.379	0	0.618	0.797
PIK3C2B	GOLT1A	4442830	4438420	9606.ENSP00000356155	9606.ENSP00000308535	0	0	0	0	0.048	0	0	0.796	0.797
TCF4	LEF1	4446804	4435569	9606.ENSP00000381382	9606.ENSP00000265165	0	0	0	0	0	0.344	0.54	0.381	0.797
FGF1	HSPG2	4451524	4444439	9606.ENSP00000480791	9606.ENSP00000363827	0	0	0	0	0	0.356	0	0.696	0.796
AHSA2	DNAJB4	4446276	4443614	9606.ENSP00000377970	9606.ENSP00000359799	0	0	0	0	0.46	0	0	0.636	0.795
COL6A3	LUM	4437161	4435725	9606.ENSP00000295550	9606.ENSP00000266718	0	0	0	0	0.585	0.082	0	0.498	0.792
FGF1	NTRK2	4451524	4436251	9606.ENSP00000480791	9606.ENSP00000277120	0	0	0	0	0.299	0.05	0.6	0.312	0.792
POSTN	LUM	4445267	4435725	9606.ENSP00000369071	9606.ENSP00000266718	0	0	0	0	0.594	0	0	0.511	0.792
ADCY7	PDE5A	4446306	4441685	9606.ENSP00000378187	9606.ENSP00000347046	0	0	0	0	0.108	0.137	0.65	0.317	0.791
MMP9	CTSK	4443919	4435989	9606.ENSP00000361405	9606.ENSP00000271651	0	0	0	0	0.089	0	0	0.779	0.79
COL5A2	SPARC	4444466	4433520	9606.ENSP00000364000	9606.ENSP00000231061	0	0	0	0	0.654	0.16	0	0.336	0.79
FGF1	PDGFRA	4451524	4434540	9606.ENSP00000480791	9606.ENSP00000257290	0	0	0	0	0.097	0.267	0.6	0.298	0.789
IGF1	KITLG	4437883	4433405	9606.ENSP00000302665	9606.ENSP00000228280	0	0	0	0	0	0	0	0.788	0.789
LY6H	LYPD6	4448073	4440570	9606.ENSP00000399485	9606.ENSP00000334463	0	0	0	0	0.062	0	0	0.783	0.788
FBN1	LUM	4439770	4435725	9606.ENSP00000325527	9606.ENSP00000266718	0	0	0	0	0.582	0.051	0	0.51	0.788
WISP1	DCN	4434123	4432629	9606.ENSP00000250160	9606.ENSP00000052754	0	0	0	0	0.213	0.379	0	0.6	0.788
PDE5A	ADCY9	4441685	4437052	9606.ENSP00000347046	9606.ENSP00000294016	0	0	0	0	0.088	0.137	0.65	0.32	0.787
THBS1	LRP1	4434771	4433841	9606.ENSP00000260356	9606.ENSP00000243077	0	0	0	0	0.084	0.379	0	0.652	0.785
AGTR1	PPARG	4449040	4436745	9606.ENSP00000419422	9606.ENSP00000287820	0	0	0	0	0.061	0	0	0.779	0.784
POSTN	CDH11	4445267	4435829	9606.ENSP00000369071	9606.ENSP00000268603	0	0	0	0	0.617	0	0	0.456	0.783
COL5A1	FN1	4443819	4441661	9606.ENSP00000360882	9606.ENSP00000346839	0	0	0	0	0.372	0.361	0	0.5	0.782
SMPD1	DEGS2	4441039	4438285	9606.ENSP00000340409	9606.ENSP00000307126	0	0	0	0	0.061	0	0.65	0.388	0.781
CLIP4	MAPRE2	4439891	4437657	9606.ENSP00000327009	9606.ENSP00000300249	0	0	0	0	0.064	0.72	0	0.219	0.777
VIM	ZEB1	4450181	4442472	9606.ENSP00000446007	9606.ENSP00000354487	0	0	0	0	0.095	0	0	0.764	0.777
VIM	TWIST1	4450181	4433815	9606.ENSP00000446007	9606.ENSP00000242261	0	0	0	0	0.086	0.294	0	0.682	0.777
SRC	MMP14	4444215	4438391	9606.ENSP00000362680	9606.ENSP00000308208	0	0	0	0	0.11	0	0	0.76	0.777
HSPG2	COL18A1	4444439	4441742	9606.ENSP00000363827	9606.ENSP00000347665	0	0	0	0	0.2	0	0	0.733	0.777
PDGFRA	HGF	4434540	4433227	9606.ENSP00000257290	9606.ENSP00000222390	0	0	0	0	0.105	0.179	0.6	0.325	0.775
PDE10A	ADCY9	4449860	4437052	9606.ENSP00000438284	9606.ENSP00000294016	0	0	0	0	0.088	0.137	0.65	0.28	0.775
POSTN	SPARC	4445267	4433520	9606.ENSP00000369071	9606.ENSP00000231061	0	0	0	0	0.467	0	0	0.593	0.773
POSTN	COL6A3	4445267	4437161	9606.ENSP00000369071	9606.ENSP00000295550	0	0	0	0	0.587	0	0	0.472	0.773
IDH1	NPM1	4447650	4437352	9606.ENSP00000390265	9606.ENSP00000296930	0	0	0	0	0.077	0	0	0.764	0.773
CXCL12	CTGF	4446453	4442998	9606.ENSP00000379140	9606.ENSP00000356954	0	0	0	0	0.135	0	0	0.748	0.773
PDE10A	ADCY7	4449860	4446306	9606.ENSP00000438284	9606.ENSP00000378187	0	0	0	0	0.108	0.137	0.65	0.259	0.773
HSPG2	FBN1	4444439	4439770	9606.ENSP00000363827	9606.ENSP00000325527	0	0	0	0	0.184	0.402	0	0.568	0.771
FN1	MMP14	4441661	4438391	9606.ENSP00000346839	9606.ENSP00000308208	0	0	0	0	0.315	0	0	0.68	0.771
COL1A2	CDH11	4437383	4435829	9606.ENSP00000297268	9606.ENSP00000268603	0	0	0	0	0.686	0	0	0.297	0.77
ECM2	OGN	4441453	4435104	9606.ENSP00000344758	9606.ENSP00000262551	0	0	0	0.589	0.654	0	0	0.811	0.768
HSPG2	SPARC	4444439	4433520	9606.ENSP00000363827	9606.ENSP00000231061	0	0	0	0	0.258	0.342	0	0.562	0.767
ZNF521	EBF1	4442544	4439563	9606.ENSP00000354794	9606.ENSP00000322898	0	0	0	0	0.058	0.371	0	0.637	0.767
VIM	SNAI2	4450181	4446599	9606.ENSP00000446007	9606.ENSP00000380034	0	0	0	0	0.083	0	0	0.755	0.766
COL1A2	LOX	4437383	4433517	9606.ENSP00000297268	9606.ENSP00000231004	0	0	0	0	0.386	0.305	0	0.496	0.766
DNAJB4	NPM1	4443614	4437352	9606.ENSP00000359799	9606.ENSP00000296930	0	0	0	0	0.042	0.379	0	0.639	0.766
FAAH	CCDC80	4433844	4432819	9606.ENSP00000243167	9606.ENSP00000206423	0	0	0	0	0	0	0	0.764	0.764
SNAI2	LEF1	4446599	4435569	9606.ENSP00000380034	9606.ENSP00000265165	0	0	0	0	0.056	0	0	0.76	0.764
CTGF	LOX	4442998	4433517	9606.ENSP00000356954	9606.ENSP00000231004	0	0	0	0	0.231	0	0	0.705	0.764
ENPP1	ANKH	4442442	4436574	9606.ENSP00000354238	9606.ENSP00000284268	0	0	0	0	0	0	0	0.761	0.761
FSTL1	SPARC	4437169	4433520	9606.ENSP00000295633	9606.ENSP00000231061	0	0	0	0	0.584	0	0	0.445	0.76
ZEB1	FN1	4442472	4441661	9606.ENSP00000354487	9606.ENSP00000346839	0	0	0	0	0.05	0	0	0.756	0.758
CTGF	IGF1	4442998	4437883	9606.ENSP00000356954	9606.ENSP00000302665	0	0	0	0	0	0	0	0.758	0.758
GULP1	LRP1	4447357	4433841	9606.ENSP00000386289	9606.ENSP00000243077	0	0	0	0	0	0.439	0	0.586	0.758
BGN	SPARC	4439914	4433520	9606.ENSP00000327336	9606.ENSP00000231061	0	0	0	0	0.354	0	0	0.638	0.756
SNAI2	LOX	4446599	4433517	9606.ENSP00000380034	9606.ENSP00000231004	0	0	0	0	0.316	0	0	0.656	0.755
PDE10A	GUCY1B3	4449860	4435431	9606.ENSP00000438284	9606.ENSP00000264424	0	0	0	0	0.149	0.137	0.65	0.157	0.754
NCAM1	UCHL1	4451455	4436586	9606.ENSP00000480132	9606.ENSP00000284440	0	0	0	0	0.118	0.412	0	0.562	0.753
GATA3	NFIL3	4445191	4437431	9606.ENSP00000368632	9606.ENSP00000297689	0	0	0	0	0	0.05	0	0.75	0.753
HSPG2	SULF2	4444439	4442309	9606.ENSP00000363827	9606.ENSP00000353007	0	0	0	0	0.061	0	0	0.746	0.752
SLIT2	SEMA3A	4449223	4435593	9606.ENSP00000422591	9606.ENSP00000265362	0	0	0	0	0.116	0	0	0.729	0.751
IGF1	PDGFRA	4437883	4434540	9606.ENSP00000302665	9606.ENSP00000257290	0	0	0	0	0	0	0.6	0.399	0.749
PDE10A	GUCY1A3	4449860	4437299	9606.ENSP00000438284	9606.ENSP00000296518	0	0	0	0	0.149	0.137	0.65	0.138	0.748
UCHL1	NTRK2	4436586	4436251	9606.ENSP00000284440	9606.ENSP00000277120	0	0	0	0	0.116	0.351	0	0.597	0.748
NTRK1	HGF	4449589	4433227	9606.ENSP00000431418	9606.ENSP00000222390	0	0	0	0	0	0.05	0.6	0.389	0.747
KCNC4	KCNE4	4443392	4436449	9606.ENSP00000358802	9606.ENSP00000281830	0	0	0	0	0	0	0	0.746	0.746
PRR16	DYRK3	4447207	4442810	9606.ENSP00000385118	9606.ENSP00000356076	0	0	0	0	0	0	0	0.745	0.745
PDGFRB	COL1A1	4434952	4433346	9606.ENSP00000261799	9606.ENSP00000225964	0	0	0	0	0.47	0.085	0	0.515	0.744
COL5A1	SPARC	4443819	4433520	9606.ENSP00000360882	9606.ENSP00000231061	0	0	0	0	0.385	0.423	0	0.337	0.744
CTGF	FBN1	4442998	4439770	9606.ENSP00000356954	9606.ENSP00000325527	0	0	0	0	0.18	0	0	0.7	0.744
COL3A1	LOX	4438049	4433517	9606.ENSP00000304408	9606.ENSP00000231004	0	0	0	0	0.277	0.305	0	0.53	0.743
SRC	ADAM12	4444215	4443148	9606.ENSP00000362680	9606.ENSP00000357668	0	0	0	0	0.061	0.379	0	0.593	0.742
COL6A1	BGN	4442622	4439914	9606.ENSP00000355180	9606.ENSP00000327336	0	0	0	0	0.444	0.082	0	0.535	0.742
CTGF	THBS1	4442998	4434771	9606.ENSP00000356954	9606.ENSP00000260356	0	0	0	0	0.19	0	0	0.692	0.74
FKBP10	COL1A1	4439111	4433346	9606.ENSP00000317232	9606.ENSP00000225964	0	0	0	0	0.428	0	0	0.563	0.739
F2R	GZMA	4439430	4436124	9606.ENSP00000321326	9606.ENSP00000274306	0	0	0	0	0	0.179	0.6	0.267	0.738
LATS2	TEAD4	4445705	4442300	9606.ENSP00000372035	9606.ENSP00000352926	0	0	0	0	0.08	0.178	0	0.681	0.738
COL5A2	CDH11	4444466	4435829	9606.ENSP00000364000	9606.ENSP00000268603	0	0	0	0	0.627	0	0	0.326	0.738
SERPINF1	COL1A1	4434379	4433346	9606.ENSP00000254722	9606.ENSP00000225964	0	0	0	0	0.269	0.299	0	0.529	0.738
GDPD3	PLA2G6	4447108	4440425	9606.ENSP00000384363	9606.ENSP00000333142	0	0	0	0	0.065	0	0.65	0.261	0.737
TGFB1I1	SRC	4446337	4444215	9606.ENSP00000378332	9606.ENSP00000362680	0	0	0	0	0.061	0.111	0	0.708	0.736
PTHLH	IGF1	4450000	4437883	9606.ENSP00000441765	9606.ENSP00000302665	0	0	0	0	0	0	0	0.736	0.736
TWIST2	ZEB1	4451694	4442472	9606.ENSP00000482581	9606.ENSP00000354487	0	0	0	0	0	0	0	0.736	0.736
KCNC4	GOLT1A	4443392	4438420	9606.ENSP00000358802	9606.ENSP00000308535	0	0	0	0	0.062	0	0	0.729	0.735
TCF4	TWIST1	4446804	4433815	9606.ENSP00000381382	9606.ENSP00000242261	0	0	0	0	0	0.606	0	0.353	0.734
MMP9	COL1A1	4443919	4433346	9606.ENSP00000361405	9606.ENSP00000225964	0	0	0	0	0.077	0.328	0	0.605	0.733
POSTN	LOX	4445267	4433517	9606.ENSP00000369071	9606.ENSP00000231004	0	0	0	0	0.43	0	0	0.551	0.733
DKK3	WNT2B	4446557	4443364	9606.ENSP00000379762	9606.ENSP00000358698	0	0	0	0	0	0.093	0	0.718	0.733
NFATC1	GATA3	4447603	4445191	9606.ENSP00000389377	9606.ENSP00000368632	0	0	0	0	0	0.26	0	0.655	0.733
AGTR1	SRC	4449040	4444215	9606.ENSP00000419422	9606.ENSP00000362680	0	0	0	0	0	0.266	0	0.65	0.732
FN1	LUM	4441661	4435725	9606.ENSP00000346839	9606.ENSP00000266718	0	0	0	0	0.336	0	0	0.613	0.732
POSTN	BGN	4445267	4439914	9606.ENSP00000369071	9606.ENSP00000327336	0	0	0	0	0.409	0	0	0.563	0.731
CTGF	LRP1	4442998	4433841	9606.ENSP00000356954	9606.ENSP00000243077	0	0	0	0	0.098	0.379	0	0.559	0.731
WNT2B	LEF1	4443364	4435569	9606.ENSP00000358698	9606.ENSP00000265165	0	0	0	0	0	0.261	0	0.651	0.731
ADAM12	PAPPA	4443148	4440201	9606.ENSP00000357668	9606.ENSP00000330658	0	0	0	0	0.139	0	0	0.7	0.73
NTRK1	KITLG	4449589	4433405	9606.ENSP00000431418	9606.ENSP00000228280	0	0	0	0	0	0	0.6	0.355	0.73
VIM	FN1	4450181	4441661	9606.ENSP00000446007	9606.ENSP00000346839	0	0	0	0	0.131	0.08	0	0.688	0.729
CXCL12	KITLG	4446453	4433405	9606.ENSP00000379140	9606.ENSP00000228280	0	0	0	0	0.093	0	0	0.713	0.729
MMP9	DCN	4443919	4432629	9606.ENSP00000361405	9606.ENSP00000052754	0	0	0	0	0.061	0	0	0.721	0.727
ZNF469	COL5A1	4448226	4443819	9606.ENSP00000402343	9606.ENSP00000360882	0	0	0	0	0.12	0	0	0.702	0.726
KCNC4	PLEKHA6	4443392	4436006	9606.ENSP00000358802	9606.ENSP00000272203	0	0	0	0	0.061	0	0	0.721	0.726
FN1	ZYX	4441661	4439687	9606.ENSP00000346839	9606.ENSP00000324422	0	0	0	0	0.061	0.354	0	0.585	0.726
ADAMTS12	COMP	4449221	4433216	9606.ENSP00000422554	9606.ENSP00000222271	0	0	0	0	0	0.379	0	0.572	0.723
SMPD1	NPC1	4441039	4435876	9606.ENSP00000340409	9606.ENSP00000269228	0	0	0	0	0.08	0	0	0.711	0.722
CD2AP	DPYSL3	4442231	4441360	9606.ENSP00000352264	9606.ENSP00000343690	0	0	0	0	0	0	0.72	0	0.72
SNAI2	FOXA1	4446599	4434131	9606.ENSP00000380034	9606.ENSP00000250448	0	0	0	0	0	0	0	0.72	0.72
CD2AP	ZYX	4442231	4439687	9606.ENSP00000352264	9606.ENSP00000324422	0	0	0	0	0	0.695	0	0.12	0.72
CXCL12	HGF	4446453	4433227	9606.ENSP00000379140	9606.ENSP00000222390	0	0	0	0	0.076	0	0	0.708	0.719
ITGA11	TNN	4439912	4433748	9606.ENSP00000327290	9606.ENSP00000239462	0	0	0	0	0.061	0.161	0.6	0.214	0.719
SNAI2	SRC	4446599	4444215	9606.ENSP00000380034	9606.ENSP00000362680	0	0	0	0	0	0.055	0	0.712	0.717
GATA3	EBF1	4445191	4439563	9606.ENSP00000368632	9606.ENSP00000322898	0	0	0	0	0.061	0	0	0.709	0.716
FKBP10	COL1A2	4439111	4437383	9606.ENSP00000317232	9606.ENSP00000297268	0	0	0	0	0.252	0	0	0.634	0.715
CD248	PDGFRB	4438386	4434952	9606.ENSP00000308117	9606.ENSP00000261799	0	0	0	0	0.544	0	0	0.4	0.715
MMP14	HGF	4438391	4433227	9606.ENSP00000308208	9606.ENSP00000222390	0	0	0	0	0.076	0	0	0.702	0.714
ELN	IGF1	4442190	4437883	9606.ENSP00000351807	9606.ENSP00000302665	0	0	0	0	0.084	0	0	0.7	0.714
ENPP1	PDE5A	4442442	4441685	9606.ENSP00000354238	9606.ENSP00000347046	0	0	0	0	0.063	0.093	0.65	0.149	0.713
CTSK	SPARC	4435989	4433520	9606.ENSP00000271651	9606.ENSP00000231061	0	0	0	0	0.145	0.379	0	0.503	0.713
FN1	COMP	4441661	4433216	9606.ENSP00000346839	9606.ENSP00000222271	0	0	0	0	0.061	0.379	0	0.546	0.712
FKBP10	SERPINF1	4439111	4434379	9606.ENSP00000317232	9606.ENSP00000254722	0	0	0	0	0.1	0	0	0.693	0.712
CDH11	COL1A1	4435829	4433346	9606.ENSP00000268603	9606.ENSP00000225964	0	0	0	0	0.535	0	0	0.407	0.712
CCNL2	CDK6	4447031	4435642	9606.ENSP00000383611	9606.ENSP00000265734	0	0	0	0	0.051	0.19	0.54	0.28	0.711
COL5A1	BGN	4443819	4439914	9606.ENSP00000360882	9606.ENSP00000327336	0	0	0	0	0.45	0.082	0	0.474	0.711
COMP	DCN	4433216	4432629	9606.ENSP00000222271	9606.ENSP00000052754	0	0	0	0	0.117	0	0	0.685	0.71
PLXDC1	ARHGEF17	4439651	4435295	9606.ENSP00000323927	9606.ENSP00000263674	0	0	0	0	0	0	0	0.71	0.71
ITGA11	COL6A3	4439912	4437161	9606.ENSP00000327290	9606.ENSP00000295550	0	0	0	0.542	0.192	0	0.6	0.329	0.709
MMP9	PPARG	4443919	4436745	9606.ENSP00000361405	9606.ENSP00000287820	0	0	0	0	0	0	0	0.709	0.709
NCAM1	ANPEP	4451455	4437626	9606.ENSP00000480132	9606.ENSP00000300060	0	0	0	0	0	0	0	0.709	0.709
FN1	TWIST1	4441661	4433815	9606.ENSP00000346839	9606.ENSP00000242261	0	0	0	0	0.144	0	0	0.674	0.709
FN1	TIMP2	4441661	4435138	9606.ENSP00000346839	9606.ENSP00000262768	0	0	0	0	0.138	0	0	0.675	0.708
ITGA1	THBS1	4436503	4434771	9606.ENSP00000282588	9606.ENSP00000260356	0	0	0	0	0.083	0.092	0.6	0.221	0.706
PTHLH	CTGF	4450000	4442998	9606.ENSP00000441765	9606.ENSP00000356954	0	0	0	0	0.088	0	0	0.69	0.706
LATS2	WWC3	4445705	4445465	9606.ENSP00000372035	9606.ENSP00000370242	0	0	0	0	0.062	0.51	0	0.408	0.704
SFRP4	DKK3	4448564	4446557	9606.ENSP00000410715	9606.ENSP00000379762	0	0	0	0	0.082	0.084	0	0.675	0.703
SNAI2	HGF	4446599	4433227	9606.ENSP00000380034	9606.ENSP00000222390	0	0	0	0	0	0	0	0.703	0.703
GATA3	TBX3	4445191	4434554	9606.ENSP00000368632	9606.ENSP00000257566	0	0	0	0	0.073	0.085	0	0.675	0.701
IGF1	COL1A2	4437883	4437383	9606.ENSP00000302665	9606.ENSP00000297268	0	0	0	0	0.062	0	0	0.694	0.701
COL5A1	DCN	4443819	4432629	9606.ENSP00000360882	9606.ENSP00000052754	0	0	0	0	0.204	0.405	0	0.418	0.7
