# Supplementary material for: Small nucleolar RNAs signature (SNORS) identified clinical outcome and prognosis of bladder cancer (BLCA)
Source: Cancer Cell Int. 2020 Jul 10;20:299. doi: 10.1186/s12935-020-01393-7 (PMC7350589; doi:10.1186/s12935-020-01393-7)
Supplement: Supplementary file 13 — Additional file 13: Table S11. Summary of GO analyses for candidate snoRNAs relevant mRNAs in TCGA-BLCA cohort PPI network of candidate snoRNAs relevant AS mRNAs. [file 12935_2020_1393_MOESM13_ESM.xlsx]

## Sheet: Table S9 Summary of GO analysis
ONTOLOGY	ID	Description	GeneRatio	BgRatio	pvalue	p.adjust	qvalue	geneID	Count
BP	GO:0030198	extracellular matrix organization	60/471	348/18493	1.36e-32	5.84e-29	4.87e-29	ADAM12/ADAMTS14/AEBP1/ANXA2/ANXA2P2/BGN/CCDC80/COL11A1/COL16A1/COL18A1/COL1A1/COL1A2/COL3A1/COL5A1/COL5A2/COL5A3/COL6A1/COL6A3/COMP/CRISPLD2/CTGF/CTSK/DCN/DPT/ECM2/ELF3/EMILIN1/FBN1/FLRT2/FN1/HSPG2/HTRA1/ITGA1/ITGA11/LOX/LRP1/LUM/MFAP5/MMP14/MMP9/NID2/POSTN/PXDN/SMOC2/SPARC/SULF2/TGFBI/THBS1/TIMP2/TNC/COL15A1/COL8A1/LAMA2/PDGFRA/PLOD1/MMP16/EFEMP2/ELN/LAMB2/TNXB	60
BP	GO:0043062	extracellular structure organization	61/471	402/18493	6.45e-30	1.39e-26	1.16e-26	ADAM12/ADAMTS14/AEBP1/AGTR1/ANXA2/ANXA2P2/BGN/CCDC80/COL11A1/COL16A1/COL18A1/COL1A1/COL1A2/COL3A1/COL5A1/COL5A2/COL5A3/COL6A1/COL6A3/COMP/CRISPLD2/CTGF/CTSK/DCN/DPT/ECM2/ELF3/EMILIN1/FBN1/FLRT2/FN1/HSPG2/HTRA1/ITGA1/ITGA11/LOX/LRP1/LUM/MFAP5/MMP14/MMP9/NID2/POSTN/PXDN/SMOC2/SPARC/SULF2/TGFBI/THBS1/TIMP2/TNC/COL15A1/COL8A1/LAMA2/PDGFRA/PLOD1/MMP16/EFEMP2/ELN/LAMB2/TNXB	61
BP	GO:0030199	collagen fibril organization	17/471	52/18493	5.8e-15	8.33e-12	6.95e-12	ADAMTS14/AEBP1/ANXA2/ANXA2P2/COL11A1/COL1A1/COL1A2/COL3A1/COL5A1/COL5A2/COL5A3/DPT/EMILIN1/LOX/LUM/PLOD1/TNXB	17
BP	GO:0001503	ossification	40/471	380/18493	2.81e-14	3.03e-11	2.53e-11	ACVR1/ANKH/CDH11/CDK6/COL11A1/COL1A1/COL5A2/COL6A1/CTGF/CTHRC1/CTSK/ECM1/EGR2/ENPP1/FAM20C/FAT4/GLI2/HDAC4/HGF/IGF1/ITGA11/KLF10/MMP14/MMP9/OMD/PLXNB1/PTHLH/SNAI2/SPARC/TGFB3/TNC/TWIST1/TWIST2/WWTR1/ZHX3/TNN/CHSY1/LEF1/MMP16/AXIN2	40
BP	GO:0060348	bone development	27/471	208/18493	3.79e-12	3.26e-09	2.72e-09	ANXA2/ANXA2P2/ANXA6/COL1A1/COL6A1/COL6A3/COMP/FAM20C/FAT4/FBN1/GLG1/GPR68/IGF1/MMP14/PDGFC/PLXNB1/SFRP4/SPARC/SRC/SULF2/TGFB3/TWIST1/LRRC17/CHSY1/MMP16/PLS3/AXIN2	27
BP	GO:0061448	connective tissue development	29/471	263/18493	3.57e-11	2.56e-08	2.14e-08	ADAMTS12/ANXA2/ANXA2P2/ANXA6/COL11A1/COL1A1/COL5A1/COL6A1/COL6A3/COMP/CTGF/CTSK/EFEMP1/EVC/FOXA1/GLG1/GLI2/LUM/OXCT1/PDGFRB/PTHLH/SNAI2/SULF2/TGFBI/TRPS1/WNT2B/ZEB1/CHSY1/AXIN2	29
BP	GO:0051216	cartilage development	25/471	206/18493	1.06e-10	6.5e-08	5.43e-08	ADAMTS12/ANXA2/ANXA2P2/ANXA6/COL11A1/COL1A1/COL6A1/COL6A3/COMP/CTGF/CTSK/EFEMP1/EVC/GLG1/GLI2/LUM/PTHLH/SNAI2/SULF2/TGFBI/TRPS1/WNT2B/ZEB1/CHSY1/AXIN2	25
BP	GO:0002062	chondrocyte differentiation	19/471	117/18493	1.25e-10	6.74e-08	5.63e-08	ADAMTS12/ANXA2/ANXA2P2/ANXA6/COL11A1/COL6A1/COL6A3/CTGF/EFEMP1/GLG1/GLI2/PTHLH/SNAI2/SULF2/TGFBI/TRPS1/WNT2B/CHSY1/AXIN2	19
BP	GO:0032963	collagen metabolic process	18/471	106/18493	1.8e-10	8.64e-08	7.21e-08	ADAMTS14/COL1A1/COL5A1/CTGF/CTSK/EMILIN1/MMP14/MMP9/PDGFRB/PPARG/TGFB3/TRAM2/VIM/COL15A1/PLOD1/F2R/MMP16/TNXB	18
BP	GO:0007409	axonogenesis	36/471	449/18493	1.35e-09	5.5e-07	4.59e-07	CDH11/CXCL12/DNM2/DPYSL2/EGR2/FLRT2/FN1/GATA3/GLI2/GRB7/ISLR2/MACF1/MAP1A/MAP1B/NCAM1/NIN/NRP2/NTRK1/NTRK2/PLXNB1/RAP1GAP/SEMA3A/SLIT2/SPON2/SRC/SSH3/STXBP1/THY1/UCHL1/UNC5C/LAMA2/TNN/TRPV2/ETV1/LAMB2/NDN	36
BP	GO:0061564	axon development	38/471	493/18493	1.4e-09	5.5e-07	4.59e-07	CDH11/CXCL12/DNM2/DPYSL2/EGR2/FLRT2/FN1/GATA3/GLI2/GRB7/ISLR2/MACF1/MAP1A/MAP1B/NCAM1/NIN/NRP2/NTRK1/NTRK2/PLXNB1/RAP1GAP/RGMA/SEMA3A/SLIT2/SPON2/SRC/SSH3/STXBP1/THY1/TNC/UCHL1/UNC5C/LAMA2/TNN/TRPV2/ETV1/LAMB2/NDN	38
BP	GO:0031589	cell-substrate adhesion	30/471	338/18493	3.23e-09	1.16e-06	9.68e-07	ADAMTS12/CCDC80/CDK6/COL16A1/COL1A1/COL3A1/COL5A3/CORO1C/CTGF/DNM2/ECM2/EMILIN1/FN1/ITGA1/ITGA11/LGALS1/MACF1/MMP14/MYADM/NID2/POSTN/SMOC2/SRC/THBS1/THY1/ZYX/COL8A1/ITGBL1/TNN/SNED1	30
BP	GO:0061138	morphogenesis of a branching epithelium	21/471	182/18493	8.36e-09	2.77e-06	2.31e-06	ACVR1/ADAMTS16/CLIC4/EDNRA/FAT4/FGF1/FOXA1/GLI2/HGF/HNF1B/HOXD11/MMP14/SEMA3A/SLIT2/SNAI2/SRC/TBX3/TNC/WNT2B/LEF1/NFATC4	21
BP	GO:0007160	cell-matrix adhesion	23/471	222/18493	1.3e-08	4.01e-06	3.35e-06	ADAMTS12/CDK6/COL16A1/COL3A1/COL5A3/CORO1C/CTGF/ECM2/EMILIN1/FN1/ITGA1/ITGA11/MACF1/MMP14/NID2/POSTN/SRC/THBS1/THY1/ZYX/ITGBL1/TNN/SNED1	23
BP	GO:0001763	morphogenesis of a branching structure	21/471	196/18493	3.12e-08	8.53e-06	7.12e-06	ACVR1/ADAMTS16/CLIC4/EDNRA/FAT4/FGF1/FOXA1/GLI2/HGF/HNF1B/HOXD11/MMP14/SEMA3A/SLIT2/SNAI2/SRC/TBX3/TNC/WNT2B/LEF1/NFATC4	21
BP	GO:0032330	regulation of chondrocyte differentiation	11/471	49/18493	3.17e-08	8.53e-06	7.12e-06	ADAMTS12/ANXA2/ANXA2P2/CTGF/EFEMP1/GLG1/GLI2/PTHLH/SNAI2/TRPS1/AXIN2	11
BP	GO:0048754	branching morphogenesis of an epithelial tube	18/471	150/18493	5.32e-08	1.35e-05	1.12e-05	ACVR1/ADAMTS16/CLIC4/EDNRA/FAT4/FGF1/FOXA1/GLI2/HNF1B/HOXD11/MMP14/SLIT2/SRC/TBX3/TNC/WNT2B/LEF1/NFATC4	18
BP	GO:0001655	urogenital system development	27/471	322/18493	6.55e-08	1.57e-05	1.31e-05	ADAMTS16/AGTR1/ANXA1/BMPER/DCN/FAT4/FBN1/FGF1/FOXA1/GATA3/GLI2/GLIS2/HNF1B/HOXD11/HPGD/KCNJ8/PDGFRB/SERPINF1/SLIT2/SULF2/TNC/UPK3A/WNT2B/WWTR1/PDGFRA/ENPEP/LAMB2	27
BP	GO:0071559	response to transforming growth factor beta	23/471	249/18493	1.1e-07	2.49e-05	2.08e-05	ACVR1/CD109/COL1A1/COL1A2/COL3A1/DNM2/EMILIN1/FBN1/GLG1/HPGD/HTRA1/KLF10/LRRC32/MXRA5/NR3C1/POSTN/SRC/TGFB1I1/TGFB3/THBS1/ZEB1/ZYX/DKK3	23
BP	GO:0030278	regulation of ossification	20/471	193/18493	1.16e-07	2.49e-05	2.08e-05	ACVR1/ANKH/CDK6/CTHRC1/ECM1/EGR2/ENPP1/FAM20C/HDAC4/HGF/IGF1/OMD/SNAI2/TGFB3/TWIST1/TWIST2/ZHX3/TNN/CHSY1/AXIN2	20
BP	GO:0001822	kidney development	24/471	271/18493	1.29e-07	2.54e-05	2.12e-05	ADAMTS16/AGTR1/BMPER/DCN/FAT4/FBN1/FGF1/GATA3/GLI2/GLIS2/HNF1B/HOXD11/HPGD/KCNJ8/PDGFRB/SERPINF1/SLIT2/SULF2/UPK3A/WNT2B/WWTR1/PDGFRA/ENPEP/LAMB2	24
BP	GO:0061035	regulation of cartilage development	12/471	68/18493	1.29e-07	2.54e-05	2.12e-05	ADAMTS12/ANXA2/ANXA2P2/CTGF/CTSK/EFEMP1/GLG1/GLI2/PTHLH/SNAI2/TRPS1/AXIN2	12
BP	GO:0001649	osteoblast differentiation	21/471	214/18493	1.42e-07	2.56e-05	2.14e-05	ACVR1/CDK6/COL1A1/COL6A1/CTHRC1/FAM20C/GLI2/HDAC4/HGF/IGF1/ITGA11/PTHLH/SNAI2/TNC/TWIST1/TWIST2/WWTR1/ZHX3/TNN/LEF1/AXIN2	21
BP	GO:0060349	bone morphogenesis	15/471	111/18493	1.43e-07	2.56e-05	2.14e-05	ANXA2/ANXA2P2/ANXA6/COL1A1/COL6A1/COL6A3/COMP/GLG1/MMP14/SFRP4/TGFB3/TWIST1/CHSY1/MMP16/AXIN2	15
BP	GO:0007178	transmembrane receptor protein serine/threonine kinase signaling pathway	27/471	340/18493	1.98e-07	3.41e-05	2.85e-05	ACVR1/BMPER/CD109/COL1A2/COL3A1/DNM2/EMILIN1/FBN1/FSTL1/GLG1/HPGD/HTRA1/KLF10/LRRC32/RGMA/SFRP4/SRC/TGFB1I1/TGFB3/THBS1/VIM/WWTR1/ZEB1/ZYX/DKK3/LEF1/TMEM100	27
BP	GO:0071560	cellular response to transforming growth factor beta stimulus	22/471	242/18493	2.75e-07	4.56e-05	3.81e-05	ACVR1/CD109/COL1A1/COL1A2/COL3A1/DNM2/EMILIN1/FBN1/GLG1/HPGD/HTRA1/KLF10/LRRC32/NR3C1/POSTN/SRC/TGFB1I1/TGFB3/THBS1/ZEB1/ZYX/DKK3	22
BP	GO:0072001	renal system development	24/471	286/18493	3.5e-07	5.58e-05	4.66e-05	ADAMTS16/AGTR1/BMPER/DCN/FAT4/FBN1/FGF1/GATA3/GLI2/GLIS2/HNF1B/HOXD11/HPGD/KCNJ8/PDGFRB/SERPINF1/SLIT2/SULF2/UPK3A/WNT2B/WWTR1/PDGFRA/ENPEP/LAMB2	24
BP	GO:0001101	response to acid chemical	26/471	332/18493	4.37e-07	6.72e-05	5.61e-05	ATP2B4/CAPN2/CDO1/COL16A1/COL18A1/COL1A1/COL1A2/COL3A1/COL5A2/COL6A1/CTGF/GSN/HSD17B2/NTRK1/NTRK2/PDGFC/PDGFRB/PID1/PPARG/SERPINF1/SPARC/SRC/TNC/ZEB1/PDGFRA/NFATC4	26
BP	GO:0007179	transforming growth factor beta receptor signaling pathway	19/471	193/18493	5.33e-07	7.92e-05	6.61e-05	ACVR1/CD109/COL1A2/COL3A1/DNM2/EMILIN1/FBN1/GLG1/HPGD/HTRA1/KLF10/LRRC32/SRC/TGFB1I1/TGFB3/THBS1/ZEB1/ZYX/DKK3	19
BP	GO:0032964	collagen biosynthetic process	10/471	52/18493	6.33e-07	9.1e-05	7.59e-05	COL1A1/COL5A1/CTGF/EMILIN1/PDGFRB/PPARG/TGFB3/TRAM2/VIM/F2R	10
BP	GO:0071230	cellular response to amino acid stimulus	11/471	67/18493	9.24e-07	0.000128533	0.000107266	CAPN2/COL16A1/COL1A1/COL1A2/COL3A1/COL5A2/COL6A1/NTRK2/PDGFC/ZEB1/PDGFRA	11
BP	GO:0048017	inositol lipid-mediated signaling	17/471	167/18493	1.32e-06	0.000178295	0.000148793	DCN/GATA3/GSN/HGF/IGF1/NTRK1/NTRK2/PDGFC/PDGFRB/PIK3C2B/PITPNM2/PLXNB1/SRC/TNFAIP8L3/TWIST1/PDGFRA/F2R	17
BP	GO:0031214	biomineral tissue development	16/471	150/18493	1.46e-06	0.000190142	0.00015868	ACVR1/ANKH/ANXA2/ANXA2P2/ANXA6/COL1A1/ECM1/ENPP1/FAM20C/IGF1/KLF10/OMD/PTHLH/TGFB3/TWIST1/AXIN2	16
BP	GO:0035987	endodermal cell differentiation	9/471	45/18493	1.64e-06	0.00020777	0.000173391	COL11A1/COL5A1/COL5A2/COL6A1/FN1/HNF1B/MMP14/MMP9/COL8A1	9
BP	GO:0010810	regulation of cell-substrate adhesion	19/471	209/18493	1.79e-06	0.000214957	0.000179389	CCDC80/CDK6/COL16A1/COL1A1/CORO1C/DNM2/ECM2/EMILIN1/FN1/LGALS1/MACF1/MMP14/MYADM/POSTN/SMOC2/SRC/THBS1/THY1/COL8A1	19
BP	GO:0006029	proteoglycan metabolic process	12/471	86/18493	1.8e-06	0.000214957	0.000179389	ADAMTS12/ARSB/BGN/CHST15/CHSY3/COL11A1/CSGALNACT2/DCN/IGF1/SULF2/CHSY1/DSEL	12
BP	GO:0048762	mesenchymal cell differentiation	19/471	210/18493	1.92e-06	0.000223822	0.000186787	ACVR1/ANXA6/COL1A1/CORO1C/EDNRA/FOXA1/HGF/KITLG/NRP2/SEMA3A/SNAI2/TGFB1I1/TGFB3/TWIST1/WWTR1/LEF1/AXIN2/NOLC1/TMEM100	19
BP	GO:0006024	glycosaminoglycan biosynthetic process	13/471	106/18493	2.97e-06	0.00033662	0.000280921	BGN/CHST15/CHSY3/CSGALNACT2/DCN/HS3ST3A1/HSPG2/LUM/OGN/OMD/PDGFRB/CHSY1/DSEL	13
BP	GO:0042476	odontogenesis	14/471	126/18493	4.07e-06	0.000438075	0.000365588	COL1A1/COL1A2/FAM20C/GLI2/HTRA1/MYO5A/NFIC/PAM/TGFB3/TNC/TWIST1/PDGFRA/LEF1/AXIN2	14
BP	GO:0001706	endoderm formation	9/471	50/18493	4.14e-06	0.000438075	0.000365588	COL11A1/COL5A1/COL5A2/COL6A1/FN1/HNF1B/MMP14/MMP9/COL8A1	9
BP	GO:0030204	chondroitin sulfate metabolic process	8/471	38/18493	4.17e-06	0.000438075	0.000365588	ARSB/BGN/CHST15/CHSY3/CSGALNACT2/DCN/CHSY1/DSEL	8
BP	GO:0048015	phosphatidylinositol-mediated signaling	16/471	164/18493	4.71e-06	0.000477988	0.000398897	DCN/GATA3/GSN/HGF/IGF1/NTRK1/NTRK2/PDGFC/PDGFRB/PIK3C2B/PITPNM2/PLXNB1/SRC/TWIST1/PDGFRA/F2R	16
BP	GO:0002576	platelet degranulation	14/471	128/18493	4.9e-06	0.000477988	0.000398897	ANXA5/CD109/ECM1/F13A1/FN1/HGF/IGF1/ISLR/LAMP2/SPARC/STXBP1/STXBP2/TGFB3/THBS1	14
BP	GO:0006023	aminoglycan biosynthetic process	13/471	111/18493	4.99e-06	0.000477988	0.000398897	BGN/CHST15/CHSY3/CSGALNACT2/DCN/HS3ST3A1/HSPG2/LUM/OGN/OMD/PDGFRB/CHSY1/DSEL	13
BP	GO:0043200	response to amino acid	13/471	111/18493	4.99e-06	0.000477988	0.000398897	CAPN2/CDO1/COL16A1/COL1A1/COL1A2/COL3A1/COL5A2/COL6A1/CTGF/NTRK2/PDGFC/ZEB1/PDGFRA	13
BP	GO:0036035	osteoclast development	6/471	19/18493	5.41e-06	0.000507002	0.00042311	ANXA2/ANXA2P2/FAM20C/FBN1/GPR68/SRC	6
BP	GO:0010975	regulation of neuron projection development	30/471	478/18493	5.82e-06	0.000524028	0.000437319	ARSB/CCDC88A/CNTN1/CXCL12/DNM2/DPYSL2/DPYSL3/FN1/GATA3/HGF/ISLR2/LGALS1/LRP1/MACF1/MAP1B/NIN/NTRK1/NTRK2/PLXNB1/PTPRD/RGMA/RGS2/SEMA3A/SERPINF1/SLIT2/SSH3/THY1/VIM/TRPV2/NFATC4	30
BP	GO:0060485	mesenchyme development	21/471	269/18493	5.91e-06	0.000524028	0.000437319	ACVR1/ANXA6/COL1A1/CORO1C/EDNRA/FOXA1/HGF/KITLG/NRP2/PDGFRB/RBM24/SEMA3A/SNAI2/TGFB1I1/TGFB3/TWIST1/WWTR1/LEF1/AXIN2/NOLC1/TMEM100	21
BP	GO:0006022	aminoglycan metabolic process	16/471	167/18493	5.96e-06	0.000524028	0.000437319	ARSB/BGN/CHST15/CHSY3/CSGALNACT2/DCN/HGF/HS3ST3A1/HSPG2/LUM/OGN/OMD/OVGP1/PDGFRB/CHSY1/DSEL	16
BP	GO:0006929	substrate-dependent cell migration	7/471	29/18493	6.38e-06	0.000550201	0.000459162	CD2AP/FN1/ITGA11/NRP2/SEMA3A/SLIT2/SNAI2	7
BP	GO:0016049	cell growth	30/471	485/18493	7.74e-06	0.000654444	0.000546156	AGTR1/CTGF/CXCL12/DNM2/DPYSL2/ENPP1/FBP1/FN1/GNG4/HTRA1/IGF1/IGFBP6/IP6K2/ISLR2/MACF1/MAP1B/MMP14/NIN/NRP2/POSTN/PPARG/RGS2/SEMA3A/SLIT2/SPHK1/WISP1/TRPV2/LEF1/LAMB2/NDN	30
BP	GO:0048675	axon extension	13/471	116/18493	8.15e-06	0.000675297	0.000563559	CXCL12/DNM2/DPYSL2/FN1/ISLR2/MACF1/MAP1B/NRP2/SEMA3A/SLIT2/TRPV2/LAMB2/NDN	13
BP	GO:0048146	positive regulation of fibroblast proliferation	9/471	55/18493	9.38e-06	0.000763173	0.000636894	ANXA2/ANXA2P2/CDK6/FN1/IGF1/PDGFC/PDGFRB/SPHK1/PDGFRA	9
BP	GO:0060541	respiratory system development	17/471	194/18493	1.02e-05	0.000787441	0.000657147	CRISPLD2/CTGF/FGF1/FOXA1/GLI2/HEG1/LOX/MMP14/MSC/PDGFRB/SAV1/SPARC/TGFB3/TNC/WNT2B/PDGFRA/LEF1	17
BP	GO:0003180	aortic valve morphogenesis	6/471	21/18493	1.04e-05	0.000787441	0.000657147	EMILIN1/GATA3/SLIT2/SNAI2/TWIST1/ELN	6
BP	GO:0014068	positive regulation of phosphatidylinositol 3-kinase signaling	10/471	70/18493	1.05e-05	0.000787441	0.000657147	DCN/HGF/IGF1/NTRK2/PDGFC/PDGFRB/PLXNB1/SRC/PDGFRA/F2R	10
BP	GO:0048705	skeletal system morphogenesis	19/471	236/18493	1.06e-05	0.000787441	0.000657147	ANXA2/ANXA2P2/ANXA6/COL11A1/COL1A1/COL6A1/COL6A3/COMP/CTGF/GLG1/MMP14/SFRP4/TGFB3/TWIST1/ZEB1/PDGFRA/CHSY1/MMP16/AXIN2	19
BP	GO:0031346	positive regulation of cell projection organization	25/471	371/18493	1.06e-05	0.000787441	0.000657147	ARSB/CCDC88A/CNTN1/CORO1C/CXCL12/DNM2/DPYSL3/FN1/HDAC4/HGF/ISLR2/MACF1/MAP1B/NAV3/NIN/NTRK1/NTRK2/PLXNB1/PTPRD/RGS2/SERPINF1/SLIT2/SRC/TGFB3/TRPV2	25
BP	GO:0050654	chondroitin sulfate proteoglycan metabolic process	8/471	43/18493	1.11e-05	0.000807315	0.000673732	ARSB/BGN/CHST15/CHSY3/CSGALNACT2/DCN/CHSY1/DSEL	8
BP	GO:0007411	axon guidance	20/471	259/18493	1.15e-05	0.000822305	0.000686242	CXCL12/DPYSL2/EGR2/FLRT2/GATA3/GLI2/GRB7/NCAM1/NRP2/NTRK1/PLXNB1/RAP1GAP/SEMA3A/SLIT2/SPON2/SRC/UNC5C/LAMA2/ETV1/LAMB2	20
BP	GO:0060350	endochondral bone morphogenesis	10/471	71/18493	1.2e-05	0.000822305	0.000686242	ANXA2/ANXA2P2/ANXA6/COL1A1/COL6A1/COL6A3/COMP/MMP14/MMP16/AXIN2	10
BP	GO:0030203	glycosaminoglycan metabolic process	15/471	157/18493	1.2e-05	0.000822305	0.000686242	ARSB/BGN/CHST15/CHSY3/CSGALNACT2/DCN/HGF/HS3ST3A1/HSPG2/LUM/OGN/OMD/PDGFRB/CHSY1/DSEL	15
BP	GO:0090287	regulation of cellular response to growth factor stimulus	21/471	282/18493	1.22e-05	0.000822305	0.000686242	ADAMTS12/BMPER/CD109/DCN/DNM2/EMILIN1/FAM20C/FBN1/FGF1/GATA3/GLG1/HTRA1/SFRP4/SLIT2/SMOC2/SULF2/TGFB1I1/TGFB3/THBS1/ZEB1/DKK3	21
BP	GO:0097485	neuron projection guidance	20/471	260/18493	1.22e-05	0.000822305	0.000686242	CXCL12/DPYSL2/EGR2/FLRT2/GATA3/GLI2/GRB7/NCAM1/NRP2/NTRK1/PLXNB1/RAP1GAP/SEMA3A/SLIT2/SPON2/SRC/UNC5C/LAMA2/ETV1/LAMB2	20
BP	GO:0045667	regulation of osteoblast differentiation	13/471	121/18493	1.29e-05	0.00085855	0.000716489	ACVR1/CDK6/CTHRC1/FAM20C/HDAC4/HGF/IGF1/SNAI2/TWIST1/TWIST2/ZHX3/TNN/AXIN2	13
BP	GO:0030282	bone mineralization	12/471	104/18493	1.34e-05	0.000876475	0.000731448	ACVR1/ANKH/ECM1/ENPP1/FAM20C/IGF1/KLF10/OMD/PTHLH/TGFB3/TWIST1/AXIN2	12
BP	GO:0003013	circulatory system process	30/471	500/18493	1.39e-05	0.000897373	0.000748888	ADAMTS16/AGTR1/ATP2B4/CACNA2D1/COL1A2/COMP/CTGF/CXCL12/CYP4F12/EDNRA/HDAC4/HEG1/ITGA1/KCNE4/KCNJ8/PDE5A/PLA2G6/POSTN/PPARG/PRKG1/RGS2/SEMA3A/SGCD/SLIT2/SRC/WWTR1/ENPEP/F2R/ELN/KCNH2	30
BP	GO:0090288	negative regulation of cellular response to growth factor stimulus	15/471	160/18493	1.51e-05	0.000955033	0.000797008	ADAMTS12/BMPER/CD109/DCN/DNM2/EMILIN1/FBN1/GATA3/GLG1/HTRA1/SLIT2/SULF2/TGFB1I1/TGFB3/THBS1	15
BP	GO:0060351	cartilage development involved in endochondral bone morphogenesis	8/471	46/18493	1.86e-05	0.00115464	0.000963585	ANXA2/ANXA2P2/ANXA6/COL1A1/COL6A1/COL6A3/COMP/AXIN2	8
BP	GO:0060562	epithelial tube morphogenesis	22/471	313/18493	1.88e-05	0.00115464	0.000963585	ACVR1/ADAMTS12/ADAMTS16/CLIC4/CTHRC1/EDNRA/FAT4/FGF1/FOXA1/GATA3/GLI2/HNF1B/HOXD11/MMP14/SLIT2/SRC/TBX3/TNC/TWIST1/WNT2B/LEF1/NFATC4	22
BP	GO:0030178	negative regulation of Wnt signaling pathway	15/471	164/18493	2.02e-05	0.00122813	0.00102492	CTHRC1/DACT1/IGFBP6/LATS2/LRP1/NFATC1/RBMS3/SFRP4/SNAI2/WWTR1/DKK3/TNN/AES/AXIN2/NFATC4	15
BP	GO:0060560	developmental growth involved in morphogenesis	18/471	227/18493	2.2e-05	0.00131475	0.0010972	CXCL12/DNM2/DPYSL2/FGF1/FN1/HNF1B/ISLR2/MACF1/MAP1B/NIN/NRP2/POSTN/SEMA3A/SLIT2/TNC/TRPV2/LAMB2/NDN	18
BP	GO:0071229	cellular response to acid chemical	17/471	206/18493	2.23e-05	0.00131475	0.0010972	CAPN2/COL16A1/COL1A1/COL1A2/COL3A1/COL5A2/COL6A1/NTRK2/PDGFC/PID1/PPARG/SERPINF1/SRC/TNC/ZEB1/PDGFRA/NFATC4	17
BP	GO:1903510	mucopolysaccharide metabolic process	12/471	110/18493	2.38e-05	0.00138431	0.00115526	ARSB/BGN/CHST15/CHSY3/CSGALNACT2/DCN/HGF/LUM/OGN/OMD/CHSY1/DSEL	12
BP	GO:0003176	aortic valve development	6/471	24/18493	2.41e-05	0.00138431	0.00115526	EMILIN1/GATA3/SLIT2/SNAI2/TWIST1/ELN	6
BP	GO:0014032	neural crest cell development	10/471	78/18493	2.79e-05	0.00157569	0.00131496	ACVR1/ANXA6/CORO1C/EDNRA/KITLG/NRP2/SEMA3A/SNAI2/TWIST1/NOLC1	10
BP	GO:0001764	neuron migration	14/471	149/18493	2.82e-05	0.00157569	0.00131496	COL3A1/CXCL12/FLRT2/GATA3/MAP1B/MDGA1/NDE1/NRP2/NTRK2/PRKG1/SEMA3A/TWIST1/TNN/NDN	14
BP	GO:0030324	lung development	15/471	169/18493	2.88e-05	0.0015939	0.00133016	CRISPLD2/CTGF/FGF1/FOXA1/GLI2/HEG1/LOX/MMP14/PDGFRB/SAV1/SPARC/TGFB3/TNC/WNT2B/PDGFRA	15
BP	GO:0010718	positive regulation of epithelial to mesenchymal transition	8/471	49/18493	3.01e-05	0.00164033	0.00136891	ACVR1/COL1A1/TGFB1I1/TGFB3/TWIST1/WWTR1/LEF1/AXIN2	8
BP	GO:0030206	chondroitin sulfate biosynthetic process	6/471	25/18493	3.1e-05	0.00167109	0.00139458	BGN/CHST15/CHSY3/CSGALNACT2/DCN/CHSY1	6
BP	GO:0090066	regulation of anatomical structure size	29/471	497/18493	3.23e-05	0.00172066	0.00143595	AGTR1/CCL26/COMP/CXCL12/DNM2/DPYSL2/EDNRA/FN1/GSN/HIP1R/HNF1B/ISLR2/ITGA1/KANK4/LRRC8A/MACF1/MAP1B/MYADM/PLA2G6/PRKG1/PRR16/RGS2/SEMA3A/SLIT2/SPIRE2/SSH3/TRPV2/F2R/TMOD1	29
BP	GO:0030323	respiratory tube development	15/471	173/18493	3.79e-05	0.00199298	0.00166321	CRISPLD2/CTGF/FGF1/FOXA1/GLI2/HEG1/LOX/MMP14/PDGFRB/SAV1/SPARC/TGFB3/TNC/WNT2B/PDGFRA	15
BP	GO:0050772	positive regulation of axonogenesis	10/471	81/18493	3.89e-05	0.00202025	0.00168597	CXCL12/FN1/ISLR2/MACF1/MAP1B/NIN/NTRK2/PLXNB1/SLIT2/TRPV2	10
BP	GO:0001837	epithelial to mesenchymal transition	13/471	135/18493	4.18e-05	0.00210399	0.00175585	ACVR1/COL1A1/FOXA1/HGF/SNAI2/TGFB1I1/TGFB3/TWIST1/WWTR1/LEF1/AXIN2/NOLC1/TMEM100	13
BP	GO:0035329	hippo signaling	7/471	38/18493	4.23e-05	0.00210399	0.00175585	AMOTL1/FAT4/LATS2/SAV1/TEAD4/WWC3/WWTR1	7
BP	GO:0002009	morphogenesis of an epithelium	28/471	479/18493	4.28e-05	0.00210399	0.00175585	ACVR1/ADAMTS12/ADAMTS16/CLIC4/COL5A1/CTHRC1/DACT1/EDNRA/FAT4/FGF1/FOXA1/GATA3/GLI2/HGF/HNF1B/HOXD11/MMP14/SEMA3A/SLIT2/SNAI2/SRC/TBX3/TGFB1I1/TNC/TWIST1/WNT2B/LEF1/NFATC4	28
BP	GO:0014031	mesenchymal cell development	10/471	82/18493	4.33e-05	0.00210399	0.00175585	ACVR1/ANXA6/CORO1C/EDNRA/KITLG/NRP2/SEMA3A/SNAI2/TWIST1/NOLC1	10
BP	GO:0048864	stem cell development	10/471	82/18493	4.33e-05	0.00210399	0.00175585	ACVR1/ANXA6/CORO1C/EDNRA/KITLG/NRP2/SEMA3A/SNAI2/TWIST1/NOLC1	10
BP	GO:0010632	regulation of epithelial cell migration	20/471	284/18493	4.34e-05	0.00210399	0.00175585	AMOTL1/ANXA1/ARSB/BMPER/CORO1C/DCN/FGF1/GATA3/MACF1/MAPRE2/MMP9/NRP2/PPARG/SEMA3A/SERPINF1/SLIT2/SMOC2/SPARC/SRC/THBS1	20
BP	GO:0014065	phosphatidylinositol 3-kinase signaling	13/471	136/18493	4.52e-05	0.00214027	0.00178612	DCN/GATA3/HGF/IGF1/NTRK2/PDGFC/PDGFRB/PIK3C2B/PLXNB1/SRC/TWIST1/PDGFRA/F2R	13
BP	GO:0072006	nephron development	13/471	136/18493	4.52e-05	0.00214027	0.00178612	ADAMTS16/FAT4/FGF1/GATA3/HNF1B/HOXD11/PDGFRB/SULF2/WNT2B/WWTR1/PDGFRA/ENPEP/LAMB2	13
BP	GO:0045666	positive regulation of neuron differentiation	23/471	356/18493	4.59e-05	0.00214986	0.00179413	ARSB/CNTN1/CXCL12/DPYSL3/FN1/FOXA1/GLI2/HGF/ISLR2/MACF1/MAP1B/NIN/NTRK1/NTRK2/PLXNB1/PTPRD/RGS2/SERPINF1/SLIT2/TCF4/TIMP2/ZEB1/TRPV2	23
BP	GO:0030111	regulation of Wnt signaling pathway	21/471	311/18493	5.19e-05	0.00240657	0.00200837	COL1A1/CTHRC1/DACT1/HNF1B/IGFBP6/LATS2/LRP1/MACF1/NFATC1/RBMS3/SFRP4/SNAI2/SRC/SULF2/WWTR1/DKK3/TNN/AES/LEF1/AXIN2/NFATC4	21
BP	GO:0048863	stem cell differentiation	16/471	199/18493	5.29e-05	0.00242576	0.00202438	ACVR1/ANXA6/CORO1C/EDNRA/FOXA1/GATA3/HNF1B/KITLG/LMO1/NRP2/RBM24/SEMA3A/SNAI2/TWIST1/PDGFRA/NOLC1	16
BP	GO:0050770	regulation of axonogenesis	15/471	180/18493	5.99e-05	0.00271923	0.00226929	CXCL12/DNM2/DPYSL2/FN1/ISLR2/MACF1/MAP1B/NIN/NTRK2/PLXNB1/SEMA3A/SLIT2/SSH3/THY1/TRPV2	15
BP	GO:0016055	Wnt signaling pathway	27/471	463/18493	6.1e-05	0.00273656	0.00228376	AMOTL1/COL1A1/CTHRC1/DACT1/GATA3/GRK5/HNF1B/IGFBP6/LATS2/LRP1/MACF1/NFATC1/RBMS3/SFRP4/SNAI2/SRC/SULF2/TGFB1I1/WISP1/WNT2B/WWTR1/DKK3/TNN/AES/LEF1/AXIN2/NFATC4	27
BP	GO:0061037	negative regulation of cartilage development	6/471	28/18493	6.18e-05	0.00274785	0.00229317	ADAMTS12/CTSK/EFEMP1/GLI2/PTHLH/SNAI2	6
BP	GO:0014033	neural crest cell differentiation	10/471	86/18493	6.55e-05	0.00285345	0.0023813	ACVR1/ANXA6/CORO1C/EDNRA/KITLG/NRP2/SEMA3A/SNAI2/TWIST1/NOLC1	10
BP	GO:0198738	cell-cell signaling by wnt	27/471	465/18493	6.56e-05	0.00285345	0.0023813	AMOTL1/COL1A1/CTHRC1/DACT1/GATA3/GRK5/HNF1B/IGFBP6/LATS2/LRP1/MACF1/NFATC1/RBMS3/SFRP4/SNAI2/SRC/SULF2/TGFB1I1/WISP1/WNT2B/WWTR1/DKK3/TNN/AES/LEF1/AXIN2/NFATC4	27
BP	GO:1990138	neuron projection extension	14/471	161/18493	6.62e-05	0.00285345	0.0023813	CXCL12/DNM2/DPYSL2/FN1/ISLR2/MACF1/MAP1B/NRP2/POSTN/SEMA3A/SLIT2/TRPV2/LAMB2/NDN	14
BP	GO:0010769	regulation of cell morphogenesis involved in differentiation	20/471	293/18493	6.71e-05	0.00285345	0.0023813	CORO1C/CXCL12/DNM2/DPYSL2/FN1/ISLR2/MACF1/MAP1B/MYADM/NIN/NTRK2/PLXNB1/POSTN/PTPRD/SEMA3A/SLIT2/SSH3/THY1/TRPV2/NFATC4	20
BP	GO:0048545	response to steroid hormone	24/471	390/18493	6.8e-05	0.00285345	0.0023813	ANXA1/CDO1/COL1A1/CTGF/FIBIN/FOXA1/IDH1/KLF9/LOX/NPC1/NR2F6/NR3C1/PAM/PPARG/SERPINF1/SLIT2/SPARC/SRC/TGFB1I1/TGFB3/THBS1/LEF1/PAPPA/NCOR1	24
BP	GO:0008015	blood circulation	28/471	492/18493	6.82e-05	0.00285345	0.0023813	ADAMTS16/AGTR1/ATP2B4/CACNA2D1/COL1A2/COMP/CTGF/CXCL12/CYP4F12/EDNRA/HDAC4/ITGA1/KCNE4/KCNJ8/PDE5A/PLA2G6/POSTN/PPARG/PRKG1/RGS2/SEMA3A/SGCD/SLIT2/SRC/ENPEP/F2R/ELN/KCNH2	28
BP	GO:0001558	regulation of cell growth	25/471	416/18493	7.06e-05	0.00292433	0.00244046	AGTR1/CTGF/CXCL12/DNM2/DPYSL2/ENPP1/FBP1/FN1/GNG4/HTRA1/IGF1/IGFBP6/IP6K2/ISLR2/MACF1/MAP1B/MMP14/PPARG/RGS2/SEMA3A/SLIT2/SPHK1/WISP1/TRPV2/LEF1	25
BP	GO:0048588	developmental cell growth	17/471	226/18493	7.18e-05	0.00294922	0.00246122	CXCL12/DNM2/DPYSL2/FN1/IGF1/ISLR2/MACF1/MAP1B/NIN/NRP2/POSTN/RGS2/SEMA3A/SLIT2/TRPV2/LAMB2/NDN	17
BP	GO:1900122	positive regulation of receptor binding	4/471	10/18493	7.72e-05	0.0031402	0.0026206	ANXA2/ANXA2P2/MMP9/PLCL1	4
BP	GO:0051056	regulation of small GTPase mediated signal transduction	21/471	321/18493	8.17e-05	0.00327483	0.00273296	ARHGAP31/ARHGEF10L/ARHGEF17/CCDC125/CD2AP/COL3A1/CYTH3/DNM2/FBP1/IGF1/KITLG/MAPRE2/NTRK1/PDGFRB/RALGPS1/RAP1GAP/SLIT2/SRC/SYDE1/TIMP2/F2R	21
BP	GO:0014066	regulation of phosphatidylinositol 3-kinase signaling	11/471	106/18493	8.21e-05	0.00327483	0.00273296	DCN/HGF/IGF1/NTRK2/PDGFC/PDGFRB/PLXNB1/SRC/TWIST1/PDGFRA/F2R	11
BP	GO:0046834	lipid phosphorylation	12/471	125/18493	8.45e-05	0.0033423	0.00278926	CERK/FAM126A/FGF1/HGF/IP6K2/KITLG/PDGFRB/PIK3C2B/SPHK1/SRC/TTC7A/PDGFRA	12
BP	GO:0044272	sulfur compound biosynthetic process	15/471	187/18493	9.24e-05	0.0036223	0.00302294	ACSL5/BGN/CDO1/CHST15/CHSY3/CSGALNACT2/DCN/ELOVL6/HPGDS/LUM/OGN/OMD/CHSY1/CSAD/DSEL	15
BP	GO:0050650	chondroitin sulfate proteoglycan biosynthetic process	6/471	30/18493	9.34e-05	0.00362474	0.00302497	BGN/CHST15/CHSY3/CSGALNACT2/DCN/CHSY1	6
BP	GO:0048145	regulation of fibroblast proliferation	10/471	90/18493	9.66e-05	0.00364677	0.00304336	ANXA2/ANXA2P2/CDK6/FN1/IGF1/PDGFC/PDGFRB/PPARG/SPHK1/PDGFRA	10
BP	GO:0003416	endochondral bone growth	7/471	43/18493	9.69e-05	0.00364677	0.00304336	ANXA2/ANXA2P2/ANXA6/COL6A1/COL6A3/COMP/EVC	7
BP	GO:0032965	regulation of collagen biosynthetic process	7/471	43/18493	9.69e-05	0.00364677	0.00304336	CTGF/EMILIN1/PDGFRB/PPARG/TGFB3/VIM/F2R	7
BP	GO:0001676	long-chain fatty acid metabolic process	11/471	108/18493	9.73e-05	0.00364677	0.00304336	ACSL5/ALOX5/CYP4F12/ELOVL6/FAAH/HPGD/HPGDS/MYO5A/PAM/PTGIS/TBXAS1	11
BP	GO:0010770	positive regulation of cell morphogenesis involved in differentiation	13/471	147/18493	0.000100958	0.00375111	0.00313043	CXCL12/DNM2/FN1/ISLR2/MACF1/MAP1B/MYADM/NIN/NTRK2/PLXNB1/PTPRD/SLIT2/TRPV2	13
BP	GO:0048144	fibroblast proliferation	10/471	91/18493	0.00010615	0.00388653	0.00324344	ANXA2/ANXA2P2/CDK6/FN1/IGF1/PDGFC/PDGFRB/PPARG/SPHK1/PDGFRA	10
BP	GO:0007492	endoderm development	9/471	74/18493	0.000106406	0.00388653	0.00324344	COL11A1/COL5A1/COL5A2/COL6A1/FN1/HNF1B/MMP14/MMP9/COL8A1	9
BP	GO:0031579	membrane raft organization	5/471	20/18493	0.000118515	0.00429242	0.00358217	ANXA2/ANXA2P2/GSN/MYADM/NPC1	5
BP	GO:0001667	ameboidal-type cell migration	26/471	456/18493	0.000119697	0.00429912	0.00358776	ACVR1/AMOTL1/ANXA1/ANXA6/ARSB/BMPER/CORO1C/DCN/FGF1/GATA3/KITLG/MACF1/MAPRE2/MMP9/NRP2/PPARG/S100P/SEMA3A/SERPINF1/SLIT2/SMOC2/SPARC/SRC/SYDE1/THBS1/TWIST1	26
BP	GO:0002063	chondrocyte development	7/471	45/18493	0.00013054	0.00461169	0.00384862	COL11A1/COL6A1/COL6A3/PTHLH/SULF2/CHSY1/AXIN2	7
BP	GO:0098868	bone growth	7/471	45/18493	0.00013054	0.00461169	0.00384862	ANXA2/ANXA2P2/ANXA6/COL6A1/COL6A3/COMP/EVC	7
BP	GO:0030166	proteoglycan biosynthetic process	8/471	60/18493	0.000133561	0.00464234	0.00387419	BGN/CHST15/CHSY3/CSGALNACT2/DCN/IGF1/CHSY1/DSEL	8
BP	GO:0051057	positive regulation of small GTPase mediated signal transduction	8/471	60/18493	0.000133561	0.00464234	0.00387419	COL3A1/IGF1/KITLG/MAPRE2/NTRK1/PDGFRB/SRC/F2R	8
BP	GO:1905314	semi-lunar valve development	6/471	32/18493	0.000136456	0.00470502	0.0039265	EMILIN1/GATA3/SLIT2/SNAI2/TWIST1/ELN	6
BP	GO:0032331	negative regulation of chondrocyte differentiation	5/471	21/18493	0.000152312	0.00516156	0.0043075	ADAMTS12/EFEMP1/GLI2/PTHLH/SNAI2	5
BP	GO:0060191	regulation of lipase activity	10/471	95/18493	0.000152471	0.00516156	0.0043075	AGTR1/ANXA1/EDNRA/LRP1/NTRK2/PDGFRB/PLIN5/RGS2/PDGFRA/GPIHBP1	10
BP	GO:0090090	negative regulation of canonical Wnt signaling pathway	12/471	133/18493	0.00015329	0.00516156	0.0043075	CTHRC1/DACT1/IGFBP6/LATS2/RBMS3/SFRP4/SNAI2/WWTR1/DKK3/TNN/AES/AXIN2	12
BP	GO:0098751	bone cell development	6/471	33/18493	0.000163225	0.0054535	0.00455113	ANXA2/ANXA2P2/FAM20C/FBN1/GPR68/SRC	6
BP	GO:0002573	myeloid leukocyte differentiation	15/471	197/18493	0.000165161	0.00547572	0.00456967	ANXA2/ANXA2P2/CD109/CDK6/FAM20C/FBN1/GATA3/GPR68/KITLG/KLF10/MMP9/PPARG/SRC/LRRC17/LEF1	15
BP	GO:0006636	unsaturated fatty acid biosynthetic process	7/471	47/18493	0.000173156	0.00569697	0.00475432	ANXA1/DEGS1/ELOVL6/HPGD/HPGDS/PTGIS/TBXAS1	7
BP	GO:0010976	positive regulation of neuron projection development	18/471	269/18493	0.000196574	0.0063669	0.00531339	ARSB/CNTN1/CXCL12/DPYSL3/FN1/HGF/ISLR2/MACF1/MAP1B/NIN/NTRK1/NTRK2/PLXNB1/PTPRD/RGS2/SERPINF1/SLIT2/TRPV2	18
BP	GO:0003179	heart valve morphogenesis	7/471	48/18493	0.000198328	0.0063669	0.00531339	ACVR1/EMILIN1/GATA3/SLIT2/SNAI2/TWIST1/ELN	7
BP	GO:0010712	regulation of collagen metabolic process	7/471	48/18493	0.000198328	0.0063669	0.00531339	CTGF/EMILIN1/PDGFRB/PPARG/TGFB3/VIM/F2R	7
BP	GO:0017015	regulation of transforming growth factor beta receptor signaling pathway	11/471	117/18493	0.000199427	0.0063669	0.00531339	CD109/DNM2/EMILIN1/FBN1/GLG1/HTRA1/TGFB1I1/TGFB3/THBS1/ZEB1/DKK3	11
BP	GO:0050673	epithelial cell proliferation	24/471	420/18493	0.000209976	0.0066544	0.00555332	AGTR1/BMPER/CCL26/CD109/CDK6/CXCL12/ECM1/FGF1/GATA3/HNF1B/HTRA1/IGF1/KLF9/MMP14/NRP2/PPARG/SAV1/SERPINF1/SNAI2/SPARC/SULF2/THBS1/TWIST1/COL8A1	24
BP	GO:0001704	formation of primary germ layer	11/471	118/18493	0.000214989	0.00671451	0.00560349	ACVR1/COL11A1/COL5A1/COL5A2/COL6A1/FN1/HNF1B/MMP14/MMP9/COL8A1/LEF1	11
BP	GO:0010811	positive regulation of cell-substrate adhesion	11/471	118/18493	0.000214989	0.00671451	0.00560349	CCDC80/CDK6/COL16A1/DNM2/ECM2/EMILIN1/FN1/MYADM/SMOC2/THY1/COL8A1	11
BP	GO:0010631	epithelial cell migration	21/471	346/18493	0.000230945	0.00712892	0.00594933	AMOTL1/ANXA1/ARSB/BMPER/CORO1C/DCN/FGF1/GATA3/MACF1/MAPRE2/MMP9/NRP2/PPARG/S100P/SEMA3A/SERPINF1/SLIT2/SMOC2/SPARC/SRC/THBS1	21
BP	GO:1903844	regulation of cellular response to transforming growth factor beta stimulus	11/471	119/18493	0.000231566	0.00712892	0.00594933	CD109/DNM2/EMILIN1/FBN1/GLG1/HTRA1/TGFB1I1/TGFB3/THBS1/ZEB1/DKK3	11
BP	GO:0070208	protein heterotrimerization	4/471	13/18493	0.000247418	0.00756291	0.00631151	COL1A1/COL1A2/COL6A1/C1QTNF6	4
BP	GO:0022612	gland morphogenesis	11/471	120/18493	0.000249211	0.00756407	0.00631247	ELF3/FOXA1/GLI2/HGF/SEMA3A/SNAI2/SRC/SULF2/TBX3/TGFB3/TNC	11
BP	GO:0090132	epithelium migration	21/471	349/18493	0.000259515	0.0078012	0.00651037	AMOTL1/ANXA1/ARSB/BMPER/CORO1C/DCN/FGF1/GATA3/MACF1/MAPRE2/MMP9/NRP2/PPARG/S100P/SEMA3A/SERPINF1/SLIT2/SMOC2/SPARC/SRC/THBS1	21
BP	GO:0006026	aminoglycan catabolic process	8/471	66/18493	0.000262453	0.0078012	0.00651037	ARSB/BGN/DCN/HSPG2/LUM/OGN/OMD/OVGP1	8
BP	GO:1903391	regulation of adherens junction organization	8/471	66/18493	0.000262453	0.0078012	0.00651037	COL16A1/CORO1C/MACF1/MAPRE2/MMP14/SRC/THBS1/THY1	8
BP	GO:0050769	positive regulation of neurogenesis	25/471	453/18493	0.000264928	0.00782082	0.00652674	ARSB/CNTN1/CXCL12/DPYSL3/FN1/FOXA1/GLI2/HGF/ISLR2/MACF1/MAP1B/NIN/NTRK1/NTRK2/PLXNB1/PPARG/PTPRD/RGS2/SEMA3A/SERPINF1/SLIT2/TCF4/TIMP2/ZEB1/TRPV2	25
BP	GO:0003417	growth plate cartilage development	6/471	36/18493	0.000269102	0.00784171	0.00654418	ANXA2/ANXA2P2/ANXA6/COL6A1/COL6A3/COMP	6
BP	GO:0048511	rhythmic process	18/471	276/18493	0.000269275	0.00784171	0.00654418	EGR2/HNF1B/KLF10/KLF9/NFIL3/NPAS2/NR2F6/NTRK1/NTRK2/PAM/PPARG/SERPINF1/SLIT2/SRC/TGFB3/TWIST1/PDGFRA/NCOR1	18
BP	GO:0006936	muscle contraction	21/471	351/18493	0.000280244	0.0081064	0.00676506	ANXA6/CACNA2D1/COMP/CTGF/EDNRA/HDAC4/ITGA1/KCNE4/KCNJ8/PDE5A/PLA2G6/PRKG1/PTGER3/RGS2/SPHK1/SULF2/VIM/F2R/CKMT2/KCNH2/TMOD1	21
BP	GO:0007517	muscle organ development	23/471	403/18493	0.000288081	0.00827754	0.00690789	AEBP1/COL11A1/COL3A1/COL6A3/DCN/EGR2/EVC/FHL3/HDAC4/HEG1/IGF1/ITGA11/MSC/RBM24/RGS2/SAV1/SGCB/SGCD/TEAD4/TWIST1/LAMA2/ETV1/LEF1	23
BP	GO:0035924	cellular response to vascular endothelial growth factor stimulus	8/471	67/18493	0.000291509	0.00832054	0.00694378	ADAMTS12/ANXA1/DCN/GAS1/NRP2/PDGFRB/SMOC2/PDGFRA	8
BP	GO:1900120	regulation of receptor binding	5/471	24/18493	0.000298705	0.00846987	0.00706839	ANXA2/ANXA2P2/MMP9/PLCL1/LEF1	5
BP	GO:0090130	tissue migration	21/471	355/18493	0.000326102	0.00918629	0.00766627	AMOTL1/ANXA1/ARSB/BMPER/CORO1C/DCN/FGF1/GATA3/MACF1/MAPRE2/MMP9/NRP2/PPARG/S100P/SEMA3A/SERPINF1/SLIT2/SMOC2/SPARC/SRC/THBS1	21
BP	GO:0031960	response to corticosteroid	13/471	166/18493	0.000338053	0.00946109	0.0078956	ANXA1/CDO1/COL1A1/CTGF/FIBIN/KLF9/NR3C1/PAM/SERPINF1/SLIT2/SPARC/SRC/PAPPA	13
BP	GO:0003158	endothelium development	11/471	125/18493	0.000355423	0.00981449	0.00819052	ACVR1/ADAMTS12/ANXA2/ANXA2P2/CLIC4/COL18A1/FGF1/HEG1/MYADM/ZEB1/TMEM100	11
BP	GO:0010517	regulation of phospholipase activity	8/471	69/18493	0.000357511	0.00981449	0.00819052	AGTR1/ANXA1/EDNRA/LRP1/NTRK2/PDGFRB/RGS2/PDGFRA	8
BP	GO:0030500	regulation of bone mineralization	8/471	69/18493	0.000357511	0.00981449	0.00819052	ACVR1/ANKH/ECM1/ENPP1/FAM20C/OMD/TGFB3/TWIST1	8
BP	GO:0032967	positive regulation of collagen biosynthetic process	5/471	25/18493	0.000365627	0.00997375	0.00832344	CTGF/PDGFRB/TGFB3/VIM/F2R	5
BP	GO:0046579	positive regulation of Ras protein signal transduction	7/471	53/18493	0.000372177	0.0100886	0.00841927	COL3A1/IGF1/KITLG/MAPRE2/NTRK1/PDGFRB/F2R	7
BP	GO:0060070	canonical Wnt signaling pathway	18/471	284/18493	0.000380092	0.0102387	0.00854458	COL1A1/CTHRC1/DACT1/GATA3/IGFBP6/LATS2/RBMS3/SFRP4/SNAI2/SRC/SULF2/WNT2B/WWTR1/DKK3/TNN/AES/LEF1/AXIN2	18
BP	GO:0010717	regulation of epithelial to mesenchymal transition	9/471	88/18493	0.000402015	0.010762	0.00898128	ACVR1/COL1A1/FOXA1/TGFB1I1/TGFB3/TWIST1/WWTR1/LEF1/AXIN2	9
BP	GO:0003170	heart valve development	7/471	54/18493	0.000418365	0.0110623	0.00923186	ACVR1/EMILIN1/GATA3/SLIT2/SNAI2/TWIST1/ELN	7
BP	GO:0046513	ceramide biosynthetic process	7/471	54/18493	0.000418365	0.0110623	0.00923186	B4GALNT1/DEGS1/DEGS2/ORMDL3/PLA2G6/SGMS2/SMPD1	7
BP	GO:0045773	positive regulation of axon extension	6/471	39/18493	0.000422608	0.0111063	0.00926863	CXCL12/FN1/ISLR2/MACF1/MAP1B/TRPV2	6
BP	GO:0010714	positive regulation of collagen metabolic process	5/471	26/18493	0.000443286	0.0115792	0.0096632	CTGF/PDGFRB/TGFB3/VIM/F2R	5
BP	GO:0050651	dermatan sulfate proteoglycan biosynthetic process	4/471	15/18493	0.000453595	0.0117771	0.00982837	BGN/CSGALNACT2/DCN/DSEL	4
BP	GO:2000146	negative regulation of cell motility	20/471	339/18493	0.000464673	0.0119614	0.00998217	CCDC125/CLIC4/COL3A1/CORO1C/CXCL12/DCN/DPYSL3/EMILIN1/GATA3/LRP1/NAV3/PPARG/PRKG1/SEMA3A/SERPINF1/SLIT2/THBS1/THY1/PODN/TNN	20
BP	GO:0043393	regulation of protein binding	15/471	217/18493	0.000467437	0.0119614	0.00998217	ANXA2/ANXA2P2/BAG2/CCPG1/CTHRC1/DACT1/HDAC4/HIP1R/LRP1/MMP9/PLCL1/SRC/AES/LEF1/NFATC4	15
BP	GO:0001755	neural crest cell migration	7/471	55/18493	0.000469019	0.0119614	0.00998217	ACVR1/ANXA6/CORO1C/KITLG/NRP2/SEMA3A/TWIST1	7
BP	GO:0035265	organ growth	14/471	195/18493	0.000491076	0.0124502	0.0103901	ANXA2/ANXA2P2/ANXA6/COL6A1/COL6A3/COMP/EVC/HEG1/IGF1/LATS2/PDGFRB/RGS2/SAV1/WWC3	14
BP	GO:0030258	lipid modification	18/471	291/18493	0.000507559	0.0127929	0.0106761	AGTR1/B4GALNT1/CERK/FAM126A/FGF1/HGF/IP6K2/KITLG/PDGFRB/PIK3C2B/PLIN5/PPARG/SPHK1/SRC/TTC7A/TWIST1/PDGFRA/ECHDC2	18
BP	GO:0030516	regulation of axon extension	9/471	91/18493	0.00051572	0.012923	0.0107847	CXCL12/DNM2/DPYSL2/FN1/ISLR2/MACF1/MAP1B/SEMA3A/TRPV2	9
BP	GO:0044273	sulfur compound catabolic process	7/471	56/18493	0.000524444	0.0130656	0.0109037	ARSB/BGN/CDO1/DCN/LUM/OGN/OMD	7
BP	GO:0046854	phosphatidylinositol phosphorylation	10/471	111/18493	0.000542123	0.0134284	0.0112065	FAM126A/FGF1/HGF/IP6K2/KITLG/PDGFRB/PIK3C2B/SRC/TTC7A/PDGFRA	10
BP	GO:0072330	monocarboxylic acid biosynthetic process	18/471	293/18493	0.000550156	0.0135496	0.0113076	ALOX5/ANXA1/BGN/DCN/DEGS1/ELOVL6/FBP1/HDAC4/HPGD/HPGDS/IGF1/MYO5A/OSBPL6/PTGIS/RBP1/TBXAS1/DSEL/NCOR1	18
BP	GO:0030574	collagen catabolic process	6/471	41/18493	0.000557942	0.0136632	0.0114024	ADAMTS14/CTSK/MMP14/MMP9/COL15A1/MMP16	6
BP	GO:0021954	central nervous system neuron development	8/471	74/18493	0.000576929	0.0140484	0.0117239	CDH11/GLI2/NIN/NRP2/NTRK2/SEMA3A/SLIT2/DCLK2	8
BP	GO:0050655	dermatan sulfate proteoglycan metabolic process	4/471	16/18493	0.000592685	0.0142775	0.0119151	BGN/CSGALNACT2/DCN/DSEL	4
BP	GO:0046578	regulation of Ras protein signal transduction	15/471	222/18493	0.000592963	0.0142775	0.0119151	ARHGEF10L/ARHGEF17/CCDC125/COL3A1/CYTH3/DNM2/FBP1/IGF1/KITLG/MAPRE2/NTRK1/PDGFRB/RALGPS1/TIMP2/F2R	15
BP	GO:0060993	kidney morphogenesis	9/471	94/18493	0.000654556	0.015673	0.0130796	ADAMTS16/FAT4/FGF1/GATA3/HNF1B/HOXD11/PDGFRB/WNT2B/WWTR1	9
BP	GO:0048608	reproductive structure development	23/471	428/18493	0.000665546	0.0158481	0.0132258	ANXA1/DCN/FOXA1/GATA3/GLI2/HSD17B2/HTRA1/IDH1/KITLG/MMP14/NTRK1/PDGFRB/PPARG/PTGIS/SEMA3A/SERPINF1/SLIT2/SRC/TBX3/TNC/WNT2B/PDGFRA/LEF1	23
BP	GO:0003012	muscle system process	24/471	456/18493	0.000686197	0.01625	0.0135612	ANXA6/ATP2B4/CACNA2D1/COMP/CTGF/EDNRA/GSN/HDAC4/IGF1/ITGA1/KCNE4/KCNJ8/PDE5A/PLA2G6/PRKG1/PTGER3/RGS2/SPHK1/SULF2/VIM/F2R/CKMT2/KCNH2/TMOD1	24
BP	GO:0030316	osteoclast differentiation	9/471	95/18493	0.0007071	0.0166535	0.013898	ANXA2/ANXA2P2/CD109/FAM20C/FBN1/GPR68/KLF10/SRC/LRRC17	9
BP	GO:0061458	reproductive system development	23/471	431/18493	0.000731704	0.0171394	0.0143034	ANXA1/DCN/FOXA1/GATA3/GLI2/HSD17B2/HTRA1/IDH1/KITLG/MMP14/NTRK1/PDGFRB/PPARG/PTGIS/SEMA3A/SERPINF1/SLIT2/SRC/TBX3/TNC/WNT2B/PDGFRA/LEF1	23
BP	GO:0071295	cellular response to vitamin	5/471	29/18493	0.000751537	0.0174864	0.014593	COL1A1/POSTN/PPARG/SNAI2/TNC	5
BP	GO:0007162	negative regulation of cell adhesion	17/471	276/18493	0.000754633	0.0174864	0.014593	ANXA1/COL1A1/CORO1C/CXCL12/LGALS1/LRRC32/MMP14/MYADM/PDE5A/PLXNB1/POSTN/PRKG1/SNAI2/SRC/TGFBI/THBS1/TNC	17
BP	GO:0051895	negative regulation of focal adhesion assembly	4/471	17/18493	0.000759545	0.017493	0.0145985	CORO1C/MMP14/SRC/THBS1	4
BP	GO:0001657	ureteric bud development	9/471	96/18493	0.000763034	0.017493	0.0145985	ADAMTS16/BMPER/FAT4/FGF1/GATA3/HNF1B/HOXD11/SLIT2/WNT2B	9
BP	GO:0009612	response to mechanical stimulus	14/471	204/18493	0.000767541	0.0175032	0.014607	BACE1/COL11A1/COL1A1/COL3A1/CXCL12/DCN/HDAC4/MMP14/NTRK1/POSTN/PPARG/SRC/TNC/ETV1	14
BP	GO:0018149	peptide cross-linking	7/471	60/18493	0.000800371	0.0179667	0.0149938	ANXA1/BGN/COL3A1/DCN/F13A1/FN1/THBS1	7
BP	GO:0051893	regulation of focal adhesion assembly	7/471	60/18493	0.000800371	0.0179667	0.0149938	COL16A1/CORO1C/MACF1/MMP14/SRC/THBS1/THY1	7
BP	GO:0090109	regulation of cell-substrate junction assembly	7/471	60/18493	0.000800371	0.0179667	0.0149938	COL16A1/CORO1C/MACF1/MMP14/SRC/THBS1/THY1	7
BP	GO:0003007	heart morphogenesis	16/471	253/18493	0.000808086	0.017968	0.0149949	ACVR1/COL11A1/COL5A1/FAT4/FLRT2/GATA3/HEG1/NRP2/SAV1/SLIT2/SNAI2/TBX3/TWIST1/AXIN2/ELN/TMEM100	16
BP	GO:0045834	positive regulation of lipid metabolic process	11/471	138/18493	0.00082132	0.017968	0.0149949	AGTR1/ANXA1/FGF1/PDGFRB/PLA2G6/PLIN5/PPARG/SRC/TNFAIP8L3/TWIST1/PDGFRA	11
BP	GO:0072028	nephron morphogenesis	8/471	78/18493	0.000821628	0.017968	0.0149949	ADAMTS16/FAT4/FGF1/GATA3/HNF1B/HOXD11/PDGFRB/WNT2B	8
BP	GO:0072163	mesonephric epithelium development	9/471	97/18493	0.000822521	0.017968	0.0149949	ADAMTS16/BMPER/FAT4/FGF1/GATA3/HNF1B/HOXD11/SLIT2/WNT2B	9
BP	GO:0072164	mesonephric tubule development	9/471	97/18493	0.000822521	0.017968	0.0149949	ADAMTS16/BMPER/FAT4/FGF1/GATA3/HNF1B/HOXD11/SLIT2/WNT2B	9
BP	GO:0032102	negative regulation of response to external stimulus	19/471	329/18493	0.000825444	0.017968	0.0149949	ADCY7/ANXA2/ANXA2P2/ANXA5/BACE1/CD109/GATA3/HGF/HTRA1/PPARG/PRKG1/PTGIS/RGMA/SEMA3A/SERPINF1/SLIT2/SNAI2/THBS1/PDGFRA	19
BP	GO:0048880	sensory system development	20/471	357/18493	0.000885493	0.0190802	0.0159231	ATP2B4/CLIC4/COL5A1/COL5A2/EFEMP1/FBN1/GATA3/NTRK2/PDGFRB/SEMA3A/SERPINF1/THY1/TWIST1/VIM/WNT2B/ZEB1/COL8A1/PDGFRA/LAMB2/TMOD1	20
BP	GO:0032956	regulation of actin cytoskeleton organization	19/471	331/18493	0.000887011	0.0190802	0.0159231	ARHGEF10L/CCDC88A/CCL26/CD2AP/CTGF/CXCL12/GSN/HIP1R/KANK4/LRP1/MYADM/PAM/PDGFRB/SLIT2/SPIRE2/SSH3/TGFB3/PDGFRA/TMOD1	19
BP	GO:0030279	negative regulation of ossification	8/471	79/18493	0.000894247	0.0190802	0.0159231	CDK6/ECM1/HDAC4/TWIST1/TWIST2/TNN/CHSY1/AXIN2	8
BP	GO:0030512	negative regulation of transforming growth factor beta receptor signaling pathway	8/471	79/18493	0.000894247	0.0190802	0.0159231	CD109/DNM2/EMILIN1/FBN1/GLG1/HTRA1/TGFB1I1/TGFB3	8
BP	GO:0072073	kidney epithelium development	11/471	140/18493	0.000925138	0.0195989	0.0163559	ADAMTS16/BMPER/FAT4/FGF1/GATA3/HNF1B/HOXD11/SLIT2/WNT2B/WWTR1/LAMB2	11
BP	GO:0048483	autonomic nervous system development	6/471	45/18493	0.000927649	0.0195989	0.0163559	EDNRA/EGR2/GATA3/NRP2/NTRK1/SEMA3A	6
BP	GO:0007229	integrin-mediated signaling pathway	9/471	99/18493	0.000952823	0.0199268	0.0166296	COL16A1/COL3A1/CTGF/ITGA1/ITGA11/SRC/THY1/ZYX/ITGBL1	9
BP	GO:0097094	craniofacial suture morphogenesis	4/471	18/18493	0.00095704	0.0199268	0.0166296	MMP14/TGFB3/TWIST1/MMP16	4
BP	GO:1903392	negative regulation of adherens junction organization	4/471	18/18493	0.00095704	0.0199268	0.0166296	CORO1C/MMP14/SRC/THBS1	4
BP	GO:0016053	organic acid biosynthetic process	22/471	413/18493	0.000969573	0.0200907	0.0167663	ALOX5/ANXA1/ATP2B4/BGN/CDO1/DCN/DEGS1/ELOVL6/FBP1/HDAC4/HPGD/HPGDS/IGF1/MYO5A/OSBPL6/PTGIS/RBP1/TBXAS1/PLOD1/CSAD/DSEL/NCOR1	22
BP	GO:0006027	glycosaminoglycan catabolic process	7/471	62/18493	0.000975735	0.0201216	0.0167922	ARSB/BGN/DCN/HSPG2/LUM/OGN/OMD	7
BP	GO:0030148	sphingolipid biosynthetic process	9/471	100/18493	0.00102398	0.0210161	0.0175386	B4GALNT1/DEGS1/DEGS2/ELOVL6/ORMDL3/PLA2G6/SGMS2/SPHK1/SMPD1	9
BP	GO:0060325	face morphogenesis	5/471	31/18493	0.00103123	0.0210645	0.017579	COL1A1/CRISPLD2/TGFB3/PDGFRA/LEF1	5
BP	GO:1903845	negative regulation of cellular response to transforming growth factor beta stimulus	8/471	81/18493	0.00105491	0.0214465	0.0178978	CD109/DNM2/EMILIN1/FBN1/GLG1/HTRA1/TGFB1I1/TGFB3	8
BP	GO:0090092	regulation of transmembrane receptor protein serine/threonine kinase signaling pathway	15/471	235/18493	0.00106082	0.0214654	0.0179136	ACVR1/BMPER/CD109/DNM2/EMILIN1/FBN1/GLG1/HTRA1/SFRP4/TGFB1I1/TGFB3/THBS1/WWTR1/ZEB1/DKK3	15
BP	GO:0001823	mesonephros development	9/471	101/18493	0.00109939	0.0221419	0.0184782	ADAMTS16/BMPER/FAT4/FGF1/GATA3/HNF1B/HOXD11/SLIT2/WNT2B	9
BP	GO:0060828	regulation of canonical Wnt signaling pathway	15/471	236/18493	0.00110706	0.0221927	0.0185206	COL1A1/CTHRC1/DACT1/IGFBP6/LATS2/RBMS3/SFRP4/SNAI2/SRC/SULF2/WWTR1/DKK3/TNN/AES/AXIN2	15
BP	GO:1901136	carbohydrate derivative catabolic process	13/471	189/18493	0.00114603	0.0228676	0.0190838	ADAMTS12/ARSB/BGN/DCN/HSPG2/LUM/NEIL1/NUDT11/OGN/OMD/OVGP1/PDE10A/PDE5A	13
BP	GO:0022604	regulation of cell morphogenesis	24/471	474/18493	0.00116786	0.0231959	0.0193577	ANXA1/CORO1C/CXCL12/DNM2/DPYSL2/FN1/ISLR2/MACF1/MAP1B/MYADM/NIN/NTRK2/PLXNB1/POSTN/PTPRD/SEC23A/SEMA3A/SLIT2/SPARC/SRC/SSH3/THY1/TRPV2/NFATC4	24
BP	GO:0033559	unsaturated fatty acid metabolic process	9/471	102/18493	0.00117923	0.0233141	0.0194564	ANXA1/CYP4F12/DEGS1/ELOVL6/FAAH/HPGD/HPGDS/PTGIS/TBXAS1	9
BP	GO:0002076	osteoblast development	4/471	19/18493	0.00118804	0.0233811	0.0195124	GLI2/HDAC4/PTHLH/TNN	4
BP	GO:0090101	negative regulation of transmembrane receptor protein serine/threonine kinase signaling pathway	10/471	123/18493	0.00120486	0.0236044	0.0196987	ACVR1/BMPER/CD109/DNM2/EMILIN1/FBN1/GLG1/HTRA1/TGFB1I1/TGFB3	10
BP	GO:0032535	regulation of cellular component size	20/471	367/18493	0.00123771	0.0240319	0.0200554	CCL26/CXCL12/DNM2/DPYSL2/FN1/GSN/HIP1R/ISLR2/KANK4/LRRC8A/MACF1/MAP1B/MYADM/PRR16/SEMA3A/SLIT2/SPIRE2/SSH3/TRPV2/TMOD1	20
BP	GO:0014910	regulation of smooth muscle cell migration	8/471	83/18493	0.00123784	0.0240319	0.0200554	HDAC4/IGF1/LRP1/PDGFRB/POSTN/PRKG1/SLIT2/SRC	8
BP	GO:0007565	female pregnancy	13/471	191/18493	0.00126114	0.0243145	0.0202913	ADCY7/COL16A1/HPGD/MMP9/OVGP1/PAM/PLA2G6/PTGIS/PTHLH/RGS2/SYDE1/TGFB3/PAPPA	13
BP	GO:0014812	muscle cell migration	9/471	103/18493	0.00126368	0.0243145	0.0202913	ANXA1/HDAC4/IGF1/LRP1/PDGFRB/POSTN/PRKG1/SLIT2/SRC	9
BP	GO:0050678	regulation of epithelial cell proliferation	20/471	368/18493	0.00127875	0.0244953	0.0204421	AGTR1/CCL26/CD109/CDK6/CXCL12/ECM1/FGF1/GATA3/HTRA1/IGF1/KLF9/NRP2/PPARG/SAV1/SERPINF1/SNAI2/SPARC/SULF2/THBS1/TWIST1	20
BP	GO:0060675	ureteric bud morphogenesis	7/471	65/18493	0.00129395	0.0246767	0.0205935	ADAMTS16/FAT4/FGF1/GATA3/HNF1B/HOXD11/WNT2B	7
BP	GO:1902743	regulation of lamellipodium organization	6/471	48/18493	0.00131072	0.0248864	0.0207685	CORO1C/DNM2/HDAC4/SLIT2/SRC/SSH3	6
BP	GO:0051098	regulation of binding	20/471	369/18493	0.00132095	0.0249707	0.0208389	ANXA2/ANXA2P2/BAG2/CCPG1/CTHRC1/DACT1/GATA3/GZMA/HDAC4/HIP1R/IGF1/LRP1/MMP9/PLCL1/PPARG/SRC/TWIST1/AES/LEF1/NFATC4	20
BP	GO:0021543	pallium development	12/471	169/18493	0.00133698	0.0250789	0.0209292	ATP2B4/CDK6/COL3A1/FAT4/LRP1/NDE1/NRP2/NTRK2/SEMA3A/SLIT2/LEF1/DCLK2	12
BP	GO:1903035	negative regulation of response to wounding	8/471	84/18493	0.00133832	0.0250789	0.0209292	ANXA2/ANXA2P2/ANXA5/CD109/PRKG1/RGMA/THBS1/PDGFRA	8
BP	GO:0045785	positive regulation of cell adhesion	21/471	397/18493	0.00136752	0.0255152	0.0212933	ANXA1/CARD11/CCDC80/CDK6/COL16A1/CXCL12/CYTH3/DNM2/ECM2/EMILIN1/FN1/FOXA1/GATA3/GLI2/IGF1/LGALS1/MYADM/SMOC2/SRC/THY1/COL8A1	21
BP	GO:0010812	negative regulation of cell-substrate adhesion	7/471	66/18493	0.00141633	0.0261923	0.0218584	COL1A1/CORO1C/LGALS1/MMP14/POSTN/SRC/THBS1	7
BP	GO:0072171	mesonephric tubule morphogenesis	7/471	66/18493	0.00141633	0.0261923	0.0218584	ADAMTS16/FAT4/FGF1/GATA3/HNF1B/HOXD11/WNT2B	7
BP	GO:1901652	response to peptide	24/471	481/18493	0.00142204	0.0261923	0.0218584	ADCY7/ADCY9/AGTR1/ANXA1/ANXA5/ATP6V1B2/BACE1/CACNA2D1/CDO1/COL1A1/CTGF/CXCL12/EGR2/ENPP1/FBN1/IGF1/KLF10/LRP1/MYO5A/PID1/PPARG/SPARC/SRC/VIM	24
BP	GO:0006939	smooth muscle contraction	9/471	105/18493	0.00144722	0.0264301	0.0220569	COMP/EDNRA/PLA2G6/PRKG1/PTGER3/RGS2/SPHK1/SULF2/F2R	9
BP	GO:0061387	regulation of extent of cell growth	9/471	105/18493	0.00144722	0.0264301	0.0220569	CXCL12/DNM2/DPYSL2/FN1/ISLR2/MACF1/MAP1B/SEMA3A/TRPV2	9
BP	GO:0071774	response to fibroblast growth factor	11/471	148/18493	0.00145499	0.0264599	0.0220817	COL1A1/CTGF/FAM20C/FAT4/FGF1/FLRT2/GATA3/POSTN/SULF2/THBS1/TNC	11
BP	GO:0046456	icosanoid biosynthetic process	6/471	49/18493	0.00146203	0.0264762	0.0220953	ALOX5/ANXA1/HPGD/HPGDS/PTGIS/TBXAS1	6
BP	GO:0072659	protein localization to plasma membrane	15/471	244/18493	0.00154195	0.0277602	0.0231669	ANXA2/ANXA2P2/CRB3/FAM126A/KCNIP3/LRP1/LRRC15/MACF1/MMP14/MYADM/MYO5A/PID1/STXBP1/TTC7A/CNPY4	15
BP	GO:0051271	negative regulation of cellular component movement	20/471	374/18493	0.00155024	0.0277602	0.0231669	CCDC125/CLIC4/COL3A1/CORO1C/CXCL12/DCN/DPYSL3/EMILIN1/GATA3/LRP1/NAV3/PPARG/PRKG1/SEMA3A/SERPINF1/SLIT2/THBS1/THY1/PODN/TNN	20
BP	GO:0006672	ceramide metabolic process	8/471	86/18493	0.0015587	0.0277602	0.0231669	B4GALNT1/CERK/DEGS1/DEGS2/ORMDL3/PLA2G6/SGMS2/SMPD1	8
BP	GO:0070167	regulation of biomineral tissue development	8/471	86/18493	0.0015587	0.0277602	0.0231669	ACVR1/ANKH/ECM1/ENPP1/FAM20C/OMD/TGFB3/TWIST1	8
BP	GO:0045668	negative regulation of osteoblast differentiation	6/471	50/18493	0.00162628	0.0288447	0.0240719	CDK6/HDAC4/TWIST1/TWIST2/TNN/AXIN2	6
BP	GO:1901888	regulation of cell junction assembly	8/471	87/18493	0.00167917	0.0296607	0.0247528	COL16A1/CORO1C/MACF1/MMP14/SNAI2/SRC/THBS1/THY1	8
BP	GO:0010749	regulation of nitric oxide mediated signal transduction	3/471	10/18493	0.00172376	0.0299999	0.025036	ATP2B4/PDE5A/THBS1	3
BP	GO:0032908	regulation of transforming growth factor beta1 production	3/471	10/18493	0.00172376	0.0299999	0.025036	CD2AP/LUM/THBS1	3
BP	GO:0060033	anatomical structure regression	3/471	10/18493	0.00172376	0.0299999	0.025036	CD248/GLI2/LEF1	3
BP	GO:0030336	negative regulation of cell migration	18/471	324/18493	0.00172621	0.0299999	0.025036	CLIC4/COL3A1/CORO1C/CXCL12/DCN/DPYSL3/EMILIN1/LRP1/NAV3/PPARG/PRKG1/SEMA3A/SERPINF1/SLIT2/THBS1/THY1/PODN/TNN	18
BP	GO:0001654	eye development	19/471	351/18493	0.00175239	0.0301365	0.0251499	ATP2B4/CLIC4/COL5A1/COL5A2/EFEMP1/FBN1/GATA3/NTRK2/PDGFRB/SERPINF1/THY1/TWIST1/VIM/WNT2B/ZEB1/COL8A1/PDGFRA/LAMB2/TMOD1	19
BP	GO:0033622	integrin activation	4/471	21/18493	0.00176204	0.0301365	0.0251499	COL16A1/CXCL12/FN1/SRC	4
BP	GO:0035357	peroxisome proliferator activated receptor signaling pathway	4/471	21/18493	0.00176204	0.0301365	0.0251499	PLIN5/PPARG/PTGIS/TWIST1	4
BP	GO:0048485	sympathetic nervous system development	4/471	21/18493	0.00176204	0.0301365	0.0251499	GATA3/NRP2/NTRK1/SEMA3A	4
BP	GO:0150063	visual system development	19/471	352/18493	0.0018099	0.0308327	0.025731	ATP2B4/CLIC4/COL5A1/COL5A2/EFEMP1/FBN1/GATA3/NTRK2/PDGFRB/SERPINF1/THY1/TWIST1/VIM/WNT2B/ZEB1/COL8A1/PDGFRA/LAMB2/TMOD1	19
BP	GO:0003279	cardiac septum development	9/471	109/18493	0.00187851	0.0317506	0.0264969	ACVR1/ADAMTS6/DNM2/GATA3/HEG1/NRP2/SAV1/SLIT2/TBX3	9
BP	GO:0072009	nephron epithelium development	9/471	109/18493	0.00187851	0.0317506	0.0264969	ADAMTS16/FAT4/FGF1/GATA3/HNF1B/HOXD11/WNT2B/WWTR1/LAMB2	9
BP	GO:0001656	metanephros development	8/471	89/18493	0.00194214	0.0325705	0.0271812	FAT4/FBN1/GATA3/HNF1B/PDGFRB/WWTR1/PDGFRA/LAMB2	8
BP	GO:0060021	roof of mouth development	8/471	89/18493	0.00194214	0.0325705	0.0271812	LRRC32/MSC/SNAI2/TBX3/TGFB3/TWIST1/PDGFRA/LEF1	8
BP	GO:0060491	regulation of cell projection assembly	12/471	177/18493	0.00197851	0.032754	0.0273344	ADAMTS16/CCDC88A/CORO1C/DNM2/DPYSL3/HDAC4/RAP1GAP/SH3YL1/SLIT2/SRC/SSH3/TGFB3	12
BP	GO:0062012	regulation of small molecule metabolic process	19/471	355/18493	0.00199211	0.032754	0.0273344	ANXA1/ATP2B4/ELOVL6/ENPP1/FBP1/FGF1/GUCA1A/HDAC4/IGF1/ME1/PID1/PLIN5/PPARG/SNAI2/SRC/TWIST1/COX7A1/DKK3/NCOR1	19
BP	GO:0030195	negative regulation of blood coagulation	6/471	52/18493	0.00199644	0.032754	0.0273344	ANXA2/ANXA2P2/ANXA5/PRKG1/THBS1/PDGFRA	6
BP	GO:1900047	negative regulation of hemostasis	6/471	52/18493	0.00199644	0.032754	0.0273344	ANXA2/ANXA2P2/ANXA5/PRKG1/THBS1/PDGFRA	6
BP	GO:0043010	camera-type eye development	17/471	302/18493	0.00199758	0.032754	0.0273344	ATP2B4/CLIC4/EFEMP1/FBN1/GATA3/NTRK2/PDGFRB/SERPINF1/THY1/TWIST1/VIM/WNT2B/ZEB1/COL8A1/PDGFRA/LAMB2/TMOD1	17
BP	GO:0060193	positive regulation of lipase activity	7/471	70/18493	0.00199868	0.032754	0.0273344	AGTR1/EDNRA/NTRK2/PDGFRB/PLIN5/PDGFRA/GPIHBP1	7
BP	GO:0090596	sensory organ morphogenesis	15/471	251/18493	0.00203207	0.033175	0.0276857	COL11A1/COL5A1/COL5A2/CTHRC1/EFEMP1/FBN1/GATA3/GLI2/LRIG1/NTRK2/THY1/TWIST1/WNT2B/ZEB1/COL8A1	15
BP	GO:0006692	prostanoid metabolic process	5/471	36/18493	0.00206138	0.0332755	0.0277696	ANXA1/HPGD/HPGDS/PTGIS/TBXAS1	5
BP	GO:0006693	prostaglandin metabolic process	5/471	36/18493	0.00206138	0.0332755	0.0277696	ANXA1/HPGD/HPGDS/PTGIS/TBXAS1	5
BP	GO:1904037	positive regulation of epithelial cell apoptotic process	5/471	36/18493	0.00206138	0.0332755	0.0277696	CD248/COL18A1/GSN/SFRP4/THBS1	5
BP	GO:0014909	smooth muscle cell migration	8/471	90/18493	0.00208526	0.0335353	0.0279863	HDAC4/IGF1/LRP1/PDGFRB/POSTN/PRKG1/SLIT2/SRC	8
BP	GO:0032069	regulation of nuclease activity	4/471	22/18493	0.00211071	0.0338185	0.0282227	GZMA/NEIL1/ABCE1/NPM1	4
BP	GO:0045446	endothelial cell differentiation	9/471	111/18493	0.00212967	0.0339958	0.0283707	ACVR1/ANXA2/ANXA2P2/CLIC4/COL18A1/HEG1/MYADM/ZEB1/TMEM100	9
BP	GO:0046394	carboxylic acid biosynthetic process	21/471	412/18493	0.00214379	0.034095	0.0284534	ALOX5/ANXA1/ATP2B4/BGN/CDO1/DCN/DEGS1/ELOVL6/FBP1/HDAC4/HPGD/HPGDS/IGF1/MYO5A/OSBPL6/PTGIS/RBP1/TBXAS1/PLOD1/DSEL/NCOR1	21
BP	GO:1901570	fatty acid derivative biosynthetic process	8/471	91/18493	0.00223654	0.0354026	0.0295447	ACSL5/ALOX5/ANXA1/ELOVL6/HPGD/HPGDS/PTGIS/TBXAS1	8
BP	GO:0040013	negative regulation of locomotion	20/471	386/18493	0.00224244	0.0354026	0.0295447	CCDC125/CLIC4/COL3A1/CORO1C/CXCL12/DCN/DPYSL3/EMILIN1/GATA3/LRP1/NAV3/PPARG/PRKG1/SEMA3A/SERPINF1/SLIT2/THBS1/THY1/PODN/TNN	20
BP	GO:0061041	regulation of wound healing	10/471	134/18493	0.00228862	0.0357973	0.0298741	ANXA1/ANXA2/ANXA2P2/ANXA5/CD109/PRKG1/SMOC2/THBS1/PDGFRA/F2R	10
BP	GO:0019371	cyclooxygenase pathway	3/471	11/18493	0.00232558	0.0357973	0.0298741	HPGDS/PTGIS/TBXAS1	3
BP	GO:0021561	facial nerve development	3/471	11/18493	0.00232558	0.0357973	0.0298741	EGR2/NRP2/SEMA3A	3
BP	GO:0021604	cranial nerve structural organization	3/471	11/18493	0.00232558	0.0357973	0.0298741	EGR2/NRP2/SEMA3A	3
BP	GO:0021610	facial nerve morphogenesis	3/471	11/18493	0.00232558	0.0357973	0.0298741	EGR2/NRP2/SEMA3A	3
BP	GO:0031340	positive regulation of vesicle fusion	3/471	11/18493	0.00232558	0.0357973	0.0298741	ANXA1/ANXA2/ANXA2P2	3
BP	GO:0032905	transforming growth factor beta1 production	3/471	11/18493	0.00232558	0.0357973	0.0298741	CD2AP/LUM/THBS1	3
BP	GO:0060323	head morphogenesis	5/471	37/18493	0.00233436	0.0358046	0.0298801	COL1A1/CRISPLD2/TGFB3/PDGFRA/LEF1	5
BP	GO:0003281	ventricular septum development	7/471	72/18493	0.00235177	0.0358167	0.0298903	ACVR1/DNM2/GATA3/HEG1/SAV1/SLIT2/TBX3	7
BP	GO:0061045	negative regulation of wound healing	7/471	72/18493	0.00235177	0.0358167	0.0298903	ANXA2/ANXA2P2/ANXA5/CD109/PRKG1/THBS1/PDGFRA	7
BP	GO:0007369	gastrulation	12/471	181/18493	0.00238322	0.036041	0.0300774	ACVR1/COL11A1/COL5A1/COL5A2/COL6A1/FN1/HNF1B/MMP14/MMP9/MYADM/COL8A1/LEF1	12
BP	GO:0051099	positive regulation of binding	12/471	181/18493	0.00238322	0.036041	0.0300774	ANXA2/ANXA2P2/CTHRC1/DACT1/GATA3/HIP1R/IGF1/LRP1/MMP9/PLCL1/PPARG/TWIST1	12
BP	GO:0090183	regulation of kidney development	6/471	54/18493	0.00242697	0.0365743	0.0305225	FAT4/GATA3/HNF1B/PDGFRB/WNT2B/WWTR1	6
BP	GO:0006790	sulfur compound metabolic process	19/471	362/18493	0.00247829	0.0370902	0.0309531	ACSL5/ARSB/BGN/CDO1/CHST15/CHSY3/CSGALNACT2/DCN/ELOVL6/ENPP1/HPGDS/IDH1/LUM/OGN/OMD/TPST1/CHSY1/CSAD/DSEL	19
BP	GO:0032366	intracellular sterol transport	4/471	23/18493	0.00250424	0.0370902	0.0309531	ANXA2/ANXA2P2/CES1/NPC1	4
BP	GO:0032367	intracellular cholesterol transport	4/471	23/18493	0.00250424	0.0370902	0.0309531	ANXA2/ANXA2P2/CES1/NPC1	4
BP	GO:0072215	regulation of metanephros development	4/471	23/18493	0.00250424	0.0370902	0.0309531	FAT4/HNF1B/PDGFRB/WWTR1	4
BP	GO:1901889	negative regulation of cell junction assembly	4/471	23/18493	0.00250424	0.0370902	0.0309531	CORO1C/MMP14/SRC/THBS1	4
BP	GO:0072080	nephron tubule development	8/471	93/18493	0.00256487	0.0378582	0.031594	ADAMTS16/FAT4/FGF1/GATA3/HNF1B/HOXD11/WNT2B/WWTR1	8
BP	GO:0048562	embryonic organ morphogenesis	16/471	284/18493	0.00265301	0.0390255	0.0325681	ACVR1/COL11A1/CTHRC1/EFEMP1/FBN1/GATA3/GLI2/HNF1B/LRIG1/MMP14/TBX3/TGFB3/TWIST1/ZEB1/PDGFRA/MMP16	16
BP	GO:1901568	fatty acid derivative metabolic process	11/471	160/18493	0.00269444	0.0393662	0.0328524	ACSL5/ALOX5/ANXA1/CYP4F12/ELOVL6/FAAH/HPGD/HPGDS/OXCT1/PTGIS/TBXAS1	11
BP	GO:1903034	regulation of response to wounding	11/471	160/18493	0.00269444	0.0393662	0.0328524	ANXA1/ANXA2/ANXA2P2/ANXA5/CD109/PRKG1/RGMA/SMOC2/THBS1/PDGFRA/F2R	11
BP	GO:0032092	positive regulation of protein binding	8/471	94/18493	0.00274258	0.039718	0.033146	ANXA2/ANXA2P2/CTHRC1/DACT1/HIP1R/LRP1/MMP9/PLCL1	8
BP	GO:0022617	extracellular matrix disassembly	7/471	74/18493	0.00275107	0.039718	0.033146	CTSK/HTRA1/LRP1/MMP14/MMP9/TIMP2/MMP16	7
BP	GO:0072078	nephron tubule morphogenesis	7/471	74/18493	0.00275107	0.039718	0.033146	ADAMTS16/FAT4/FGF1/GATA3/HNF1B/HOXD11/WNT2B	7
BP	GO:0010876	lipid localization	20/471	393/18493	0.00275538	0.039718	0.033146	AGTR1/ANXA1/ANXA2/ANXA2P2/ATP10D/ATP8B2/B4GALNT1/CES1/ENPP1/GULP1/LRP1/NPC1/OSBPL6/PITPNM2/PLA2G6/PLIN5/PPARG/THBS1/TNFAIP8L3/NCOR1	20
BP	GO:1901342	regulation of vasculature development	21/471	421/18493	0.00276854	0.0397747	0.0331933	ADAM12/AGTR1/ANXA1/BMPER/DCN/ECM1/EMILIN1/FGF1/HGF/HSPG2/NFATC1/PPARG/PTGIS/RNH1/SERPINF1/SMOC2/SPARC/SPHK1/THBS1/TWIST1/TMEM100	21
BP	GO:0018208	peptidyl-proline modification	6/471	56/18493	0.00292379	0.0406872	0.0339549	P4HA2/P4HA3/FKBP10/FKBP14/FKBP9/OGFOD1	6
BP	GO:0035904	aorta development	6/471	56/18493	0.00292379	0.0406872	0.0339549	ADAMTS6/COL3A1/DNM2/LOX/LRP1/PDGFRB	6
BP	GO:0048008	platelet-derived growth factor receptor signaling pathway	6/471	56/18493	0.00292379	0.0406872	0.0339549	HIP1R/LRP1/PDGFC/PDGFRB/SRC/PDGFRA	6
BP	GO:0050819	negative regulation of coagulation	6/471	56/18493	0.00292379	0.0406872	0.0339549	ANXA2/ANXA2P2/ANXA5/PRKG1/THBS1/PDGFRA	6
BP	GO:0007044	cell-substrate junction assembly	8/471	95/18493	0.00292975	0.0406872	0.0339549	COL16A1/CORO1C/FN1/MACF1/MMP14/SRC/THBS1/THY1	8
BP	GO:0061326	renal tubule development	8/471	95/18493	0.00292975	0.0406872	0.0339549	ADAMTS16/FAT4/FGF1/GATA3/HNF1B/HOXD11/WNT2B/WWTR1	8
BP	GO:0034330	cell junction organization	16/471	287/18493	0.00294294	0.0406872	0.0339549	CDH11/COL16A1/CORO1C/CRB3/FN1/HEG1/MACF1/MAPRE2/MMP14/RASSF8/SNAI2/SRC/TGFB3/THBS1/THY1/F2R	16
BP	GO:0001516	prostaglandin biosynthetic process	4/471	24/18493	0.00294534	0.0406872	0.0339549	ANXA1/HPGDS/PTGIS/TBXAS1	4
BP	GO:0046058	cAMP metabolic process	4/471	24/18493	0.00294534	0.0406872	0.0339549	ADCY7/ADCY9/PDE10A/PTHLH	4
BP	GO:0046457	prostanoid biosynthetic process	4/471	24/18493	0.00294534	0.0406872	0.0339549	ANXA1/HPGDS/PTGIS/TBXAS1	4
BP	GO:0048799	animal organ maturation	4/471	24/18493	0.00294534	0.0406872	0.0339549	FAT4/GATA3/IGF1/PLXNB1	4
BP	GO:2000209	regulation of anoikis	4/471	24/18493	0.00294534	0.0406872	0.0339549	NTRK2/SNAI2/SRC/AES	4
BP	GO:0009268	response to pH	5/471	39/18493	0.0029577	0.0407275	0.0339885	ARSB/GPR68/PAM/SERPINF1/SRC	5
BP	GO:0034332	adherens junction organization	10/471	139/18493	0.00298952	0.0409105	0.0341412	CDH11/COL16A1/CORO1C/MACF1/MAPRE2/MMP14/RASSF8/SRC/THBS1/THY1	10
BP	GO:0010986	positive regulation of lipoprotein particle clearance	3/471	12/18493	0.00304251	0.0409105	0.0341412	ANXA2/ANXA2P2/GPIHBP1	3
BP	GO:0030208	dermatan sulfate biosynthetic process	3/471	12/18493	0.00304251	0.0409105	0.0341412	BGN/DCN/DSEL	3
BP	GO:0032429	regulation of phospholipase A2 activity	3/471	12/18493	0.00304251	0.0409105	0.0341412	AGTR1/ANXA1/LRP1	3
BP	GO:0035791	platelet-derived growth factor receptor-beta signaling pathway	3/471	12/18493	0.00304251	0.0409105	0.0341412	HIP1R/LRP1/PDGFRB	3
BP	GO:0042340	keratan sulfate catabolic process	3/471	12/18493	0.00304251	0.0409105	0.0341412	LUM/OGN/OMD	3
BP	GO:0050966	detection of mechanical stimulus involved in sensory perception of pain	3/471	12/18493	0.00304251	0.0409105	0.0341412	BACE1/CXCL12/NTRK1	3
BP	GO:0001952	regulation of cell-matrix adhesion	9/471	117/18493	0.00304693	0.0409105	0.0341412	CDK6/COL16A1/CORO1C/MACF1/MMP14/POSTN/SRC/THBS1/THY1	9
BP	GO:0030837	negative regulation of actin filament polymerization	6/471	57/18493	0.00319895	0.0427051	0.0356389	GSN/HIP1R/KANK4/MYADM/SLIT2/TMOD1	6
BP	GO:0072088	nephron epithelium morphogenesis	7/471	76/18493	0.00320041	0.0427051	0.0356389	ADAMTS16/FAT4/FGF1/GATA3/HNF1B/HOXD11/WNT2B	7
BP	GO:0031099	regeneration	12/471	188/18493	0.00325261	0.0432678	0.0361084	ANXA1/CXCL12/GSN/HGF/IGF1/POSTN/PPARG/RGMA/SULF2/THY1/TNC/LAMB2	12
BP	GO:0010634	positive regulation of epithelial cell migration	11/471	165/18493	0.00341452	0.0448587	0.0374361	AMOTL1/ANXA1/FGF1/GATA3/MAPRE2/MMP9/NRP2/SMOC2/SPARC/SRC/THBS1	11
BP	GO:0071772	response to BMP	11/471	165/18493	0.00341452	0.0448587	0.0374361	ACVR1/ADAMTS12/BMPER/FBN1/FSTL1/GATA3/HTRA1/RGMA/SFRP4/LEF1/TMEM100	11
BP	GO:0071773	cellular response to BMP stimulus	11/471	165/18493	0.00341452	0.0448587	0.0374361	ACVR1/ADAMTS12/BMPER/FBN1/FSTL1/GATA3/HTRA1/RGMA/SFRP4/LEF1/TMEM100	11
BP	GO:0021952	central nervous system projection neuron axonogenesis	4/471	25/18493	0.00343672	0.0448587	0.0374361	CDH11/GLI2/NIN/SLIT2	4
BP	GO:0085029	extracellular matrix assembly	4/471	25/18493	0.00343672	0.0448587	0.0374361	EMILIN1/LOX/EFEMP2/TNXB	4
BP	GO:0030193	regulation of blood coagulation	7/471	77/18493	0.00344507	0.0448587	0.0374361	ANXA2/ANXA2P2/ANXA5/PRKG1/THBS1/PDGFRA/F2R	7
BP	GO:1900046	regulation of hemostasis	7/471	77/18493	0.00344507	0.0448587	0.0374361	ANXA2/ANXA2P2/ANXA5/PRKG1/THBS1/PDGFRA/F2R	7
BP	GO:0044344	cellular response to fibroblast growth factor stimulus	10/471	142/18493	0.00348605	0.0452557	0.0377674	COL1A1/CTGF/FAM20C/FAT4/FGF1/FLRT2/GATA3/POSTN/SULF2/THBS1	10
BP	GO:0030900	forebrain development	19/471	374/18493	0.00354287	0.0458286	0.0382455	ATP2B4/CDK6/COL3A1/CXCL12/FAT4/GLI2/LRP1/NDE1/NIN/NRP2/NTRK2/PRKG1/SEMA3A/SLIT2/SRC/TBX3/WNT2B/LEF1/DCLK2	19
BP	GO:0006140	regulation of nucleotide metabolic process	8/471	98/18493	0.00355145	0.0458286	0.0382455	FBP1/GUCA1A/HDAC4/IGF1/ME1/PID1/COX7A1/NCOR1	8
BP	GO:0055123	digestive system development	10/471	143/18493	0.00366538	0.0471576	0.0393546	COL3A1/DACT1/FAT4/GLI2/HIP1R/HNF1B/PDGFC/SAV1/TGFB3/PDGFRA	10
BP	GO:0061333	renal tubule morphogenesis	7/471	78/18493	0.00370372	0.047509	0.0396479	ADAMTS16/FAT4/FGF1/GATA3/HNF1B/HOXD11/WNT2B	7
BP	GO:0032970	regulation of actin filament-based process	19/471	376/18493	0.00375278	0.0479954	0.0400538	ARHGEF10L/CCDC88A/CCL26/CD2AP/CTGF/CXCL12/GSN/HIP1R/KANK4/LRP1/MYADM/PAM/PDGFRB/SLIT2/SPIRE2/SSH3/TGFB3/PDGFRA/TMOD1	19
BP	GO:0001886	endothelial cell morphogenesis	3/471	13/18493	0.00388104	0.0486258	0.0405799	CLIC4/COL18A1/HEG1	3
BP	GO:0003157	endocardium development	3/471	13/18493	0.00388104	0.0486258	0.0405799	ACVR1/ANXA2/ANXA2P2	3
BP	GO:0009415	response to water	3/471	13/18493	0.00388104	0.0486258	0.0405799	ATP2B4/COL18A1/NTRK1	3
BP	GO:0010839	negative regulation of keratinocyte proliferation	3/471	13/18493	0.00388104	0.0486258	0.0405799	CD109/KLF9/SNAI2	3
BP	GO:0030205	dermatan sulfate metabolic process	3/471	13/18493	0.00388104	0.0486258	0.0405799	BGN/DCN/DSEL	3
BP	GO:0072182	regulation of nephron tubule epithelial cell differentiation	3/471	13/18493	0.00388104	0.0486258	0.0405799	FAT4/GATA3/WWTR1	3
BP	GO:1902285	semaphorin-plexin signaling pathway involved in neuron projection guidance	3/471	13/18493	0.00388104	0.0486258	0.0405799	NRP2/PLXNB1/SEMA3A	3
BP	GO:0007045	cell-substrate adherens junction assembly	7/471	79/18493	0.00397686	0.0493046	0.0411464	COL16A1/CORO1C/MACF1/MMP14/SRC/THBS1/THY1	7
BP	GO:0048041	focal adhesion assembly	7/471	79/18493	0.00397686	0.0493046	0.0411464	COL16A1/CORO1C/MACF1/MMP14/SRC/THBS1/THY1	7
BP	GO:0010954	positive regulation of protein processing	4/471	26/18493	0.00398098	0.0493046	0.0411464	BAG2/GSN/MMP14/SRC	4
BP	GO:0050974	detection of mechanical stimulus involved in sensory perception	4/471	26/18493	0.00398098	0.0493046	0.0411464	BACE1/COL11A1/CXCL12/NTRK1	4
BP	GO:0048592	eye morphogenesis	10/471	145/18493	0.00404594	0.0499656	0.041698	COL5A1/COL5A2/EFEMP1/FBN1/NTRK2/THY1/TWIST1/WNT2B/ZEB1/COL8A1	10
CC	GO:0031012	extracellular matrix	79/500	490/19659	1.21e-40	4.93e-38	4.45e-38	ADAMTS12/AEBP1/ANXA1/ANXA2/ANXA2P2/ANXA5/ANXA6/BGN/CCDC80/CD248/COL11A1/COL16A1/COL18A1/COL1A1/COL1A2/COL3A1/COL5A1/COL5A2/COL5A3/COL6A1/COL6A3/COMP/CRISPLD2/CTGF/CTHRC1/DCN/DPT/ECM1/ECM2/EFEMP1/EMILIN1/F13A1/FBN1/FGF1/FLRT2/FN1/GLG1/HSPG2/HTRA1/LGALS1/LOX/LRIG1/LRRC15/LRRC32/LUM/MFAP5/MMP14/MMP9/MXRA5/MXRA7/NCAM1/NID2/OGN/OMD/PODNL1/POSTN/PXDN/SERPINF1/SMOC2/SPARC/SPON2/TGFB1I1/TGFB3/TGFBI/THBS1…	79
CC	GO:0062023	collagen-containing extracellular matrix	62/500	332/19659	1.02e-35	2.08e-33	1.88e-33	ADAMTS12/AEBP1/ANXA1/ANXA2/ANXA2P2/ANXA5/ANXA6/BGN/CCDC80/COL11A1/COL16A1/COL18A1/COL1A1/COL1A2/COL3A1/COL5A1/COL5A2/COL5A3/COL6A1/COL6A3/COMP/CTHRC1/DCN/DPT/ECM1/ECM2/EFEMP1/EMILIN1/F13A1/FBN1/FN1/HSPG2/HTRA1/LGALS1/LUM/MFAP5/MMP9/MXRA5/MXRA7/NCAM1/NID2/OGN/OMD/POSTN/PXDN/SERPINF1/SMOC2/SPARC/TGFB1I1/TGFB3/TGFBI/THBS1/TIMP2/TNC/COL15A1/COL8A1/LAMA2/PODN/EFEMP2/ELN/LAMB2/TNXB	62
CC	GO:0044420	extracellular matrix component	16/500	49/19659	3.74e-14	4.4e-12	3.97e-12	COL11A1/COL1A1/COL1A2/COL3A1/COL5A1/COL5A2/COL5A3/EMILIN1/FBN1/LUM/MFAP5/TNC/COL15A1/COL8A1/ELN/LAMB2	16
CC	GO:0005581	collagen trimer	20/500	87/19659	4.32e-14	4.4e-12	3.97e-12	COL11A1/COL16A1/COL18A1/COL1A1/COL1A2/COL3A1/COL5A1/COL5A2/COL5A3/COL6A1/COL6A3/CTHRC1/DCN/EMILIN1/LOX/LUM/C1QTNF6/COL15A1/COL8A1/C1QTNF7	20
CC	GO:0005604	basement membrane	19/500	92/19659	1.48e-12	1.2e-10	1.09e-10	ANXA2/ANXA2P2/CCDC80/COL18A1/COL5A1/FBN1/FN1/HSPG2/NID2/SERPINF1/SMOC2/SPARC/TGFBI/TNC/COL15A1/COL8A1/LAMA2/EFEMP2/LAMB2	19
CC	GO:0005788	endoplasmic reticulum lumen	33/500	301/19659	1.8e-12	1.22e-10	1.1e-10	ADAMTSL1/ARSB/ARSI/BACE1/CALU/CES1/COL11A1/COL16A1/COL18A1/COL1A1/COL1A2/COL3A1/COL5A1/COL5A2/COL5A3/COL6A1/COL6A3/FAM20C/FBN1/FN1/FSTL1/GPX8/LGALS1/P4HA2/P4HA3/PDGFC/THBS1/TNC/COL15A1/COL8A1/FKBP10/FKBP14/LAMB2	33
CC	GO:0005583	fibrillar collagen trimer	8/500	11/19659	2.56e-11	1.3e-09	1.17e-09	COL11A1/COL1A1/COL1A2/COL3A1/COL5A1/COL5A2/COL5A3/LUM	8
CC	GO:0098643	banded collagen fibril	8/500	11/19659	2.56e-11	1.3e-09	1.17e-09	COL11A1/COL1A1/COL1A2/COL3A1/COL5A1/COL5A2/COL5A3/LUM	8
CC	GO:0098644	complex of collagen trimers	9/500	19/19659	3.05e-10	1.38e-08	1.25e-08	COL11A1/COL1A1/COL1A2/COL3A1/COL5A1/COL5A2/COL5A3/LUM/COL8A1	9
CC	GO:0005925	focal adhesion	29/500	402/19659	5.24e-07	2.13e-05	1.93e-05	ANXA1/ANXA5/ANXA6/ARHGAP31/CAPN2/CAPN5/CORO1C/DNM2/FHL3/FLRT2/GRB7/GSN/HSPG2/ITGA1/ITGA11/LAYN/LRP1/MAPRE2/MMP14/PDGFRB/PPFIBP1/TGFB1I1/THY1/TNC/VIM/ZYX/ITGBL1/CD99/NPM1	29
CC	GO:0005924	cell-substrate adherens junction	29/500	405/19659	6.11e-07	2.26e-05	2.04e-05	ANXA1/ANXA5/ANXA6/ARHGAP31/CAPN2/CAPN5/CORO1C/DNM2/FHL3/FLRT2/GRB7/GSN/HSPG2/ITGA1/ITGA11/LAYN/LRP1/MAPRE2/MMP14/PDGFRB/PPFIBP1/TGFB1I1/THY1/TNC/VIM/ZYX/ITGBL1/CD99/NPM1	29
CC	GO:0030055	cell-substrate junction	29/500	409/19659	7.47e-07	2.53e-05	2.29e-05	ANXA1/ANXA5/ANXA6/ARHGAP31/CAPN2/CAPN5/CORO1C/DNM2/FHL3/FLRT2/GRB7/GSN/HSPG2/ITGA1/ITGA11/LAYN/LRP1/MAPRE2/MMP14/PDGFRB/PPFIBP1/TGFB1I1/THY1/TNC/VIM/ZYX/ITGBL1/CD99/NPM1	29
CC	GO:0043202	lysosomal lumen	12/500	94/19659	4.63e-06	0.000144808	0.000130707	ARSB/BGN/CTSK/DCN/HSPG2/LAMP2/LUM/OGN/OMD/PDGFRB/TPP1/SMPD1	12
CC	GO:0042383	sarcolemma	14/500	133/19659	7.61e-06	0.00022131	0.00019976	ABCC9/AHNAK2/ANXA1/ANXA2/ATP2B4/BGN/CACNA2D1/COL6A1/COL6A3/KCNJ8/SGCB/SGCD/TGFB3/LAMA2	14
CC	GO:0001726	ruffle	14/500	167/19659	9.75e-05	0.00264548	0.00238788	ANXA2/ATP6V1B2/CD2AP/CDK6/CYTH3/DNM2/GSN/HIP1R/LAYN/MACF1/MYADM/MYO5A/SH3YL1/SRC	14
CC	GO:0031091	platelet alpha granule	10/500	91/19659	0.000105311	0.00267884	0.00241799	CD109/F13A1/FN1/HGF/IGF1/ISLR/SPARC/STXBP1/TGFB3/THBS1	10
CC	GO:0005775	vacuolar lumen	14/500	171/19659	0.000125524	0.00300519	0.00271256	ANXA2/ARSB/BGN/CTSK/DCN/HSPG2/LAMP2/LUM/OGN/OMD/PDGFRB/PYGB/TPP1/SMPD1	14
CC	GO:0005614	interstitial matrix	4/500	12/19659	0.000173979	0.00381733	0.00344562	CCDC80/ECM2/SMOC2/TNC	4
CC	GO:0031252	cell leading edge	23/500	390/19659	0.000178205	0.00381733	0.00344562	AMOTL1/ANXA2/ARHGAP31/ATP6V1B2/CCDC88A/CD2AP/CDK6/CORO1C/CYTH3/DNM2/DPYSL3/GSN/HIP1R/KCNC4/KITLG/LAYN/MACF1/MYADM/MYO5A/SH3YL1/SRC/THY1/VIM	23
CC	GO:0031093	platelet alpha granule lumen	8/500	67/19659	0.000289449	0.00589029	0.00531672	F13A1/FN1/HGF/IGF1/ISLR/SPARC/TGFB3/THBS1	8
CC	GO:0042470	melanosome	10/500	106/19659	0.000372074	0.00688336	0.00621309	ANXA2/ANXA2P2/ANXA6/ATP6V1B2/CALU/MMP14/MYO5A/SERPINF1/TPP1/TRPV2	10
CC	GO:0048770	pigment granule	10/500	106/19659	0.000372074	0.00688336	0.00621309	ANXA2/ANXA2P2/ANXA6/ATP6V1B2/CALU/MMP14/MYO5A/SERPINF1/TPP1/TRPV2	10
CC	GO:0031594	neuromuscular junction	8/500	76/19659	0.000685789	0.0121355	0.0109538	HDAC4/KCNC4/PDZRN3/POSTN/TUBA1A/LAMA2/F2R/LAMB2	8
CC	GO:0045121	membrane raft	18/500	304/19659	0.000836246	0.0141362	0.0127597	ANXA2/ATP2B4/BACE1/CAPN2/CARD11/CNTN1/CORO1C/FAIM2/ITGA1/LAMP2/LYPD6/MYADM/NPC1/PTGIS/SRC/THY1/TUBA1A/F2R	18
CC	GO:0098857	membrane microdomain	18/500	305/19659	0.000868318	0.0141362	0.0127597	ANXA2/ATP2B4/BACE1/CAPN2/CARD11/CNTN1/CORO1C/FAIM2/ITGA1/LAMP2/LYPD6/MYADM/NPC1/PTGIS/SRC/THY1/TUBA1A/F2R	18
CC	GO:0060205	cytoplasmic vesicle lumen	19/500	338/19659	0.00112422	0.0175406	0.0158326	ALOX5/ANXA2/ARSB/BACE1/CRISPLD2/ECM1/F13A1/FN1/GSN/HGF/IDH1/IGF1/ISLR/PYGB/S100P/SPARC/TGFB3/THBS1/TIMP2	19
CC	GO:0031983	vesicle lumen	19/500	339/19659	0.00116363	0.0175406	0.0158326	ALOX5/ANXA2/ARSB/BACE1/CRISPLD2/ECM1/F13A1/FN1/GSN/HGF/IDH1/IGF1/ISLR/PYGB/S100P/SPARC/TGFB3/THBS1/TIMP2	19
CC	GO:0098589	membrane region	18/500	316/19659	0.00129656	0.0188464	0.0170113	ANXA2/ATP2B4/BACE1/CAPN2/CARD11/CNTN1/CORO1C/FAIM2/ITGA1/LAMP2/LYPD6/MYADM/NPC1/PTGIS/SRC/THY1/TUBA1A/F2R	18
CC	GO:0034774	secretory granule lumen	18/500	321/19659	0.0015439	0.0216679	0.019558	ALOX5/ANXA2/ARSB/CRISPLD2/ECM1/F13A1/FN1/GSN/HGF/IDH1/IGF1/ISLR/PYGB/S100P/SPARC/TGFB3/THBS1/TIMP2	18
CC	GO:0045177	apical part of cell	19/500	373/19659	0.00341045	0.0455973	0.0411573	ACVR1/AMOTL1/ANXA1/CLIC4/CRB3/CYP4F12/FAT4/FN1/HIP1R/KCNE4/NIN/PDGFRB/REEP6/SLC22A5/STXBP2/THY1/UPK3A/ENPEP/GPIHBP1	19
CC	GO:0046658	anchored component of plasma membrane	6/500	58/19659	0.00347301	0.0455973	0.0411573	CNTN1/GAS1/MDGA1/THY1/GPIHBP1/PRND	6
CC	GO:0005884	actin filament	8/500	99/19659	0.00375482	0.0477567	0.0431064	ANXA1/CD2AP/DPYSL3/GAS7/MYO5A/SRC/PLS3/TMOD1	8
MF	GO:0005201	extracellular matrix structural constituent	41/468	155/17632	1.51e-29	1.02e-26	9.36e-27	AEBP1/BGN/COL11A1/COL16A1/COL18A1/COL1A1/COL1A2/COL3A1/COL5A1/COL5A2/COL5A3/COL6A1/COL6A3/COMP/CTHRC1/DCN/DPT/ECM1/EFEMP1/EMILIN1/FBN1/FN1/HSPG2/LUM/MFAP5/MXRA5/NID2/OGN/POSTN/PXDN/TGFBI/THBS1/TNC/COL15A1/COL8A1/LAMA2/PODN/EFEMP2/ELN/LAMB2/TNXB	41
MF	GO:0005518	collagen binding	18/468	67/17632	8.74e-14	2.96e-11	2.71e-11	AEBP1/COL5A3/COMP/CTSK/DCN/ECM2/FN1/ITGA1/ITGA11/LRRC15/LUM/MMP9/NID2/PCOLCE2/SPARC/TGFBI/THBS1/PODN	18
MF	GO:0005178	integrin binding	22/468	126/17632	2.08e-12	4.7e-10	4.31e-10	COL16A1/COL3A1/COL5A1/CTGF/CXCL12/ECM2/EMILIN1/FBN1/FGF1/FN1/IGF1/MMP14/SRC/TGFBI/THBS1/THY1/TIMP2/WISP1/ITGBL1/TNN/LAMB2/TNXB	22
MF	GO:0030020	extracellular matrix structural constituent conferring tensile strength	13/468	37/17632	5.48e-12	9.28e-10	8.52e-10	COL11A1/COL16A1/COL18A1/COL1A1/COL1A2/COL3A1/COL5A1/COL5A2/COL5A3/COL6A1/COL6A3/COL15A1/COL8A1	13
MF	GO:0005539	glycosaminoglycan binding	27/468	222/17632	4.44e-11	6.01e-09	5.51e-09	ANXA5/ANXA6/BGN/CCDC80/COL11A1/COL5A1/COL5A3/COMP/CRISPLD2/CTGF/DCN/DPYSL3/ECM2/FBN1/FGF1/FN1/FSTL1/LAYN/NRP2/PCOLCE2/POSTN/SLIT2/SMOC2/SULF2/THBS1/WISP1/TNXB	27
MF	GO:0019838	growth factor binding	21/468	137/17632	8.63e-11	9.73e-09	8.93e-09	ACVR1/CD109/COL1A1/COL1A2/COL3A1/COL5A1/COL6A1/CTGF/GLG1/HTRA1/IGFBP6/LRRC32/NRP2/NTRK1/NTRK2/PDGFRB/PXDN/TGFB3/THBS1/WISP1/PDGFRA	21
MF	GO:0008201	heparin binding	22/468	163/17632	3.85e-10	3.73e-08	3.42e-08	ANXA5/ANXA6/CCDC80/COL11A1/COL5A1/COL5A3/COMP/CRISPLD2/CTGF/ECM2/FBN1/FGF1/FN1/FSTL1/NRP2/PCOLCE2/POSTN/SLIT2/SMOC2/THBS1/WISP1/TNXB	22
MF	GO:1901681	sulfur compound binding	26/468	242/17632	1.56e-09	1.32e-07	1.21e-07	ANXA5/ANXA6/CCDC80/CHST15/COL11A1/COL5A1/COL5A3/COMP/CRISPLD2/CTGF/DPYSL3/ECM2/ENPP1/FBN1/FGF1/FN1/FSTL1/LRP1/NRP2/PCOLCE2/POSTN/SLIT2/SMOC2/THBS1/WISP1/TNXB	26
MF	GO:0050840	extracellular matrix binding	13/468	56/17632	1.84e-09	1.38e-07	1.27e-07	ANXA2/ANXA2P2/BGN/CD248/COL11A1/DCN/ECM1/LGALS1/LRRC15/SLIT2/SPARC/TGFBI/THBS1	13
MF	GO:0048407	platelet-derived growth factor binding	7/468	11/17632	2.67e-09	1.81e-07	1.66e-07	COL1A1/COL1A2/COL3A1/COL5A1/COL6A1/PDGFRB/PDGFRA	7
MF	GO:0050839	cell adhesion molecule binding	34/468	486/17632	2.91e-07	1.79e-05	1.64e-05	ANXA1/ANXA2/CD2AP/CDH11/COL16A1/COL3A1/COL5A1/CTGF/CXCL12/ECM2/EMILIN1/ERC1/FBN1/FGF1/FN1/IDH1/IGF1/MACF1/MMP14/POSTN/PPFIBP1/PTPRD/S100P/SH3GLB2/SRC/TGFBI/THBS1/THY1/TIMP2/WISP1/ITGBL1/TNN/LAMB2/TNXB	34
MF	GO:0043394	proteoglycan binding	8/468	32/17632	1.39e-06	7.86e-05	7.21e-05	COL5A1/COL5A3/COMP/CTSK/LRP1/SLIT2/THBS1/TNC	8
MF	GO:0030021	extracellular matrix structural constituent conferring compression resistance	6/468	22/17632	1.76e-05	0.000916539	0.000840796	BGN/DCN/HSPG2/LUM/OGN/PODN	6
MF	GO:0001968	fibronectin binding	6/468	27/17632	6.24e-05	0.0030166	0.00276731	CCDC80/CTGF/CTSK/IGFBP6/LRRC15/THBS1	6
MF	GO:0031418	L-ascorbic acid binding	5/468	20/17632	0.000143728	0.00648693	0.00595085	P4HA2/P4HA3/PAM/PLOD1/OGFOD1	5
MF	GO:0004859	phospholipase inhibitor activity	4/468	12/17632	0.000204753	0.00866361	0.00794765	ANXA1/ANXA2/ANXA2P2/ANXA5	4
MF	GO:0050431	transforming growth factor beta binding	5/468	22/17632	0.000233656	0.00930499	0.00853603	ACVR1/CD109/LRRC32/TGFB3/THBS1	5
MF	GO:0008238	exopeptidase activity	10/468	113/17632	0.000854462	0.0306078	0.0280784	AEBP1/BACE1/CPXM1/MMP14/PGPEP1/TPP1/UCHL1/ANPEP/ENPEP/MMP16	10
MF	GO:0055102	lipase inhibitor activity	4/468	17/17632	0.00088592	0.0306078	0.0280784	ANXA1/ANXA2/ANXA2P2/ANXA5	4
MF	GO:0043236	laminin binding	5/468	29/17632	0.000904218	0.0306078	0.0280784	ECM1/LGALS1/LRRC15/SLIT2/THBS1	5
