# Supplementary material for: Small nucleolar RNAs signature (SNORS) identified clinical outcome and prognosis of bladder cancer (BLCA)
Source: Cancer Cell Int. 2020 Jul 10;20:299. doi: 10.1186/s12935-020-01393-7 (PMC7350589; doi:10.1186/s12935-020-01393-7)
Supplement: Supplementary file 14 — Additional file 14: Table S12. Summary of KEGG analyses for candidate snoRNAs relevant mRNAs in TCGA-BLCA cohort. [file 12935_2020_1393_MOESM14_ESM.xlsx]

## Sheet: Table S10 Summary of KEGG analy
ID	Description	GeneRatio	BgRatio	pvalue	p.adjust	qvalue	geneID	Count
hsa04512	ECM-receptor interaction	15/212	88/7937	8.69e-09	1.56e-06	1.37e-06	1277/1278/1291/1293/1311/2335/3339/3672/22801/7057/3371/3908/63923/3913/7148	15
hsa04510	Focal adhesion	22/212	199/7937	1.3e-08	1.56e-06	1.37e-06	824/1277/1278/1291/1293/1311/2335/3082/3479/3672/22801/56034/5159/6714/7057/3371/7791/3908/5156/63923/3913/7148	22
hsa04151	PI3K-Akt signaling pathway	27/212	354/7937	7.03e-07	5.65e-05	4.96e-05	1021/1277/1278/1291/1293/1311/2246/2335/59345/2786/3082/3479/3672/22801/4254/4914/4915/56034/5159/7057/3371/3908/5156/63923/2149/3913/7148	27
hsa04974	Protein digestion and absorption	12/212	95/7937	7.51e-06	0.000452268	0.000397056	1301/80781/1277/1278/1281/1289/1290/50509/1291/1293/1306/2006	12
hsa05205	Proteoglycans in cancer	15/212	204/7937	0.000352838	0.0170068	0.0149306	1277/1278/1634/2335/3082/3316/3339/3479/4060/4318/6714/7057/7291/117581/7482	15
hsa05165	Human papillomavirus infection	20/212	330/7937	0.000501586	0.0184503	0.0161979	526/1021/1277/1278/1291/1293/1311/92359/2335/3672/22801/5159/7057/3371/7482/3908/63923/8313/3913/7148	20
hsa04540	Gap junction	9/212	88/7937	0.000535901	0.0184503	0.0161979	113/115/56034/5159/5592/6714/7846/84617/5156	9
hsa04390	Hippo signaling pathway	12/212	154/7937	0.000825497	0.0244361	0.021453	1490/2246/2736/26524/60485/6591/7004/7043/7482/25937/51176/8313	12
hsa04392	Hippo signaling pathway - multiple species	5/212	29/7937	0.000912552	0.0244361	0.021453	79633/26524/60485/7004/25937	5
hsa00600	Sphingolipid metabolism	6/212	47/7937	0.00145581	0.035085	0.0308019	64781/8560/123099/166929/8877/6609	6
hsa00532	Glycosaminoglycan biosynthesis - chondroitin sulfate / dermatan sulfate	4/212	20/7937	0.0017123	0.037515	0.0329352	51363/337876/55454/22856	4
hsa04072	Phospholipase D signaling pathway	11/212	148/7937	0.00198006	0.0397662	0.0349116	113/115/185/9265/1785/4254/56034/5159/8877/5156/2149	11
