# Supplementary material for: Small nucleolar RNAs signature (SNORS) identified clinical outcome and prognosis of bladder cancer (BLCA)
Source: Cancer Cell Int. 2020 Jul 10;20:299. doi: 10.1186/s12935-020-01393-7 (PMC7350589; doi:10.1186/s12935-020-01393-7)
Supplement: Supplementary file 16 — Additional file 16: Table S14. The output of PPI network for candidate snoRNAs relevant AS mRNAs in TCGA-BLCA cohortSpearman correlation analysis for candidate snoRNAs and relevant signature with Hallmark gene-set in TCGA-BLCA cohorts. [file 12935_2020_1393_MOESM16_ESM.xlsx]

## Sheet: Table S12 splicing_mRNA_PPI_net
#node1	node2	node1_string_internal_id	node2_string_internal_id	node1_external_id	node2_external_id	neighborhood_on_chromosome	gene_fusion	phylogenetic_cooccurrence	homology	coexpression	experimentally_determined_interaction	database_annotated	automated_textmining	combined_score
RPS24	RPS21	4448728	4441569	9606.ENSP00000414321	9606.ENSP00000345957	0	0	0	0	0.993	0.987	0.9	0.824	0.999
SEC31A	SEC23A	4446393	4438263	9606.ENSP00000378721	9606.ENSP00000306881	0	0	0	0	0.502	0.944	0.9	0.854	0.999
RPLP0	RPS24	4450282	4448728	9606.ENSP00000449328	9606.ENSP00000414321	0	0	0	0	0.992	0.959	0.9	0.392	0.999
RPL36	RPLP0	4450742	4450282	9606.ENSP00000464342	9606.ENSP00000449328	0	0	0	0	0.975	0.989	0.9	0.553	0.999
PSMC3IP	MND1	4446188	4433775	9606.ENSP00000377384	9606.ENSP00000240488	0	0	0	0	0.271	0.933	0.9	0.924	0.999
RPL36	RPS21	4450742	4441569	9606.ENSP00000464342	9606.ENSP00000345957	0	0	0	0	0.992	0.96	0.9	0.674	0.999
RPLP0	RPS21	4450282	4441569	9606.ENSP00000449328	9606.ENSP00000345957	0	0	0	0	0.979	0.99	0.9	0.607	0.999
RPL36	RPS24	4450742	4448728	9606.ENSP00000464342	9606.ENSP00000414321	0	0	0	0	0.991	0.85	0.9	0.775	0.999
EXOC1	EXOC7	4445524	4440524	9606.ENSP00000370695	9606.ENSP00000334100	0	0	0	0	0.067	0.605	0.9	0.945	0.997
PSTPIP1	MEFV	4450402	4433096	9606.ENSP00000452746	9606.ENSP00000219596	0	0	0	0	0.096	0.379	0.9	0.943	0.996
FLNA	PAK1	4443409	4436295	9606.ENSP00000358866	9606.ENSP00000278568	0	0	0	0	0.061	0.455	0.9	0.901	0.994
ACTA2	MYH11	4448229	4446531	9606.ENSP00000402373	9606.ENSP00000379616	0	0	0	0	0.339	0.568	0.9	0.784	0.993
ITGB3	FLNA	4450406	4443409	9606.ENSP00000452786	9606.ENSP00000358866	0	0	0	0	0.109	0.974	0.6	0.287	0.992
ACTA2	TPM1	4448229	4442096	9606.ENSP00000402373	9606.ENSP00000351022	0	0	0	0	0.143	0.791	0.9	0.574	0.991
SAR1B	SEC23A	4447228	4438263	9606.ENSP00000385432	9606.ENSP00000306881	0	0	0	0	0.109	0.624	0.9	0.77	0.991
IL1R1	IL1RAP	4447368	4438954	9606.ENSP00000386380	9606.ENSP00000314807	0	0	0	0.636	0.061	0.876	0.9	0.799	0.991
KLC1	SPAG9	4448761	4434990	9606.ENSP00000414982	9606.ENSP00000262013	0	0	0	0	0.061	0.66	0.9	0.745	0.99
RPLP0	EIF3G	4450282	4434284	9606.ENSP00000449328	9606.ENSP00000253108	0	0	0	0	0.894	0	0.9	0.083	0.989
AP1B1	AP2S1	4442019	4435230	9606.ENSP00000350199	9606.ENSP00000263270	0	0	0	0	0.087	0.957	0.36	0.62	0.989
IFITM2	IFITM3	4451879	4446948	9606.ENSP00000484689	9606.ENSP00000382707	0	0	0	0.981	0.892	0	0.9	0.807	0.988
HNRNPC	SRSF7	4450354	4439803	9606.ENSP00000451291	9606.ENSP00000325905	0	0	0	0	0.724	0.26	0.9	0.508	0.988
SAR1B	SEC31A	4447228	4446393	9606.ENSP00000385432	9606.ENSP00000378721	0	0	0	0	0.098	0.434	0.9	0.779	0.987
ACTA2	TPM2	4448229	4445033	9606.ENSP00000402373	9606.ENSP00000367542	0	0	0	0	0.174	0.674	0.9	0.571	0.986
ACTA2	TPM4	4448229	4441502	9606.ENSP00000402373	9606.ENSP00000345230	0	0	0	0	0.111	0.674	0.9	0.548	0.985
ITGB3	ILK	4450406	4446590	9606.ENSP00000452786	9606.ENSP00000379975	0	0	0	0	0.061	0.619	0.9	0.642	0.985
RPS21	EIF3G	4441569	4434284	9606.ENSP00000345957	9606.ENSP00000253108	0	0	0	0	0.837	0	0.9	0	0.983
TPM2	TPM1	4445033	4442096	9606.ENSP00000367542	9606.ENSP00000351022	0	0	0.428	0.98	0.159	0.818	0.9	0.779	0.983
NCK1	PAK1	4448885	4436295	9606.ENSP00000417273	9606.ENSP00000278568	0	0	0	0	0.062	0.473	0.9	0.619	0.978
MYL6	MYH11	4450215	4446531	9606.ENSP00000446955	9606.ENSP00000379616	0	0	0	0	0	0.382	0.9	0.68	0.978
CAMK2D	CAMK2G	4440982	4439254	9606.ENSP00000339740	9606.ENSP00000319060	0	0	0.442	0.981	0.062	0.784	0.9	0.548	0.978
HNRNPC	SRSF2	4450354	4446026	9606.ENSP00000451291	9606.ENSP00000376276	0	0	0	0	0.196	0.185	0.9	0.693	0.977
TPM1	TPM4	4442096	4441502	9606.ENSP00000351022	9606.ENSP00000345230	0	0	0	0.979	0	0.78	0.9	0.674	0.977
NCK1	PTK2	4448885	4441125	9606.ENSP00000417273	9606.ENSP00000341189	0	0	0	0	0.061	0.379	0.9	0.665	0.977
MYL6	TPM2	4450215	4445033	9606.ENSP00000446955	9606.ENSP00000367542	0	0	0	0	0.161	0.495	0.9	0.511	0.976
BMP1	COL1A1	4438156	4433346	9606.ENSP00000305714	9606.ENSP00000225964	0	0	0	0	0.098	0.472	0.9	0.525	0.974
TPM2	TPM4	4445033	4441502	9606.ENSP00000367542	9606.ENSP00000345230	0	0	0	0.979	0.076	0.744	0.9	0.711	0.974
STRA6	RBP1	4450543	4433555	9606.ENSP00000456609	9606.ENSP00000232219	0	0	0	0	0	0	0.9	0.759	0.974
SRSF2	DDX5	4446026	4433337	9606.ENSP00000376276	9606.ENSP00000225792	0	0	0	0	0.618	0	0.9	0.365	0.973
SERPINH1	LEPRE1	4449706	4433658	9606.ENSP00000434412	9606.ENSP00000236040	0	0	0	0	0.118	0	0.9	0.726	0.973
CABIN1	HIRA	4446801	4435215	9606.ENSP00000381364	9606.ENSP00000263208	0	0	0	0	0.098	0.379	0.9	0.575	0.973
SERPINH1	COL1A1	4449706	4433346	9606.ENSP00000434412	9606.ENSP00000225964	0	0	0	0	0.402	0.062	0.9	0.577	0.973
ITGB3	PTK2	4450406	4441125	9606.ENSP00000452786	9606.ENSP00000341189	0	0	0	0	0.1	0.523	0.9	0.43	0.972
NCOR2	HDAC10	4447065	4432941	9606.ENSP00000384018	9606.ENSP00000216271	0	0	0	0	0.109	0.522	0.9	0.411	0.971
SRC	PTK2	4444215	4441125	9606.ENSP00000362680	9606.ENSP00000341189	0	0	0	0.735	0.062	0.626	0.9	0.952	0.971
RPS24	EIF3G	4448728	4434284	9606.ENSP00000414321	9606.ENSP00000253108	0	0	0	0	0.681	0.056	0.9	0.16	0.971
ITGB3	SRC	4450406	4444215	9606.ENSP00000452786	9606.ENSP00000362680	0	0	0	0	0.09	0.472	0.9	0.461	0.97
FLNB	FLNA	4449100	4443409	9606.ENSP00000420213	9606.ENSP00000358866	0	0	0	0.974	0.202	0.827	0.8	0.845	0.97
MAP2K7	MAP3K7	4446758	4443300	9606.ENSP00000381070	9606.ENSP00000358335	0	0	0	0.574	0.059	0.599	0.9	0.637	0.969
MYH11	CALD1	4446531	4442549	9606.ENSP00000379616	9606.ENSP00000354826	0	0	0	0	0.114	0	0.9	0.668	0.968
LEPRE1	COL1A1	4433658	4433346	9606.ENSP00000236040	9606.ENSP00000225964	0	0	0	0	0.086	0	0.9	0.677	0.968
COL1A1	DCN	4433346	4432629	9606.ENSP00000225964	9606.ENSP00000052754	0	0	0	0	0.868	0.405	0	0.61	0.966
ADAMTS2	COL1A1	4434181	4433346	9606.ENSP00000251582	9606.ENSP00000225964	0	0	0	0	0.33	0.064	0.9	0.521	0.966
SRSF2	SRSF7	4446026	4439803	9606.ENSP00000376276	9606.ENSP00000325905	0	0	0	0.823	0.418	0.37	0.9	0.818	0.965
MYL6	TPM4	4450215	4441502	9606.ENSP00000446955	9606.ENSP00000345230	0	0	0	0	0.185	0.185	0.9	0.546	0.965
ENAH	TES	4442751	4442089	9606.ENSP00000355809	9606.ENSP00000350937	0	0	0	0	0.061	0.957	0	0.184	0.964
SRC	PIK3R2	4444215	4433214	9606.ENSP00000362680	9606.ENSP00000222254	0	0	0	0	0.061	0.377	0.9	0.426	0.962
ACTA2	CALD1	4448229	4442549	9606.ENSP00000402373	9606.ENSP00000354826	0	0	0	0	0.138	0	0.9	0.591	0.961
CALD1	TPM1	4442549	4442096	9606.ENSP00000354826	9606.ENSP00000351022	0	0	0	0	0.231	0	0.9	0.536	0.961
MYH11	TPM2	4446531	4445033	9606.ENSP00000379616	9606.ENSP00000367542	0	0	0	0	0.189	0.19	0.9	0.458	0.959
HNRNPC	DDX5	4450354	4433337	9606.ENSP00000451291	9606.ENSP00000225792	0	0	0	0	0.2	0.183	0.9	0.458	0.959
MYH11	TPM1	4446531	4442096	9606.ENSP00000379616	9606.ENSP00000351022	0	0	0	0	0.159	0.19	0.9	0.458	0.958
MYL6	TPM1	4450215	4442096	9606.ENSP00000446955	9606.ENSP00000351022	0	0	0	0	0.144	0.185	0.9	0.463	0.957
TPM2	CALD1	4445033	4442549	9606.ENSP00000367542	9606.ENSP00000354826	0	0	0	0	0.231	0	0.9	0.473	0.955
LTBP1	FBN1	4447301	4439770	9606.ENSP00000386043	9606.ENSP00000325527	0	0	0	0.673	0.171	0.294	0.9	0.859	0.954
RPL36	EIF3G	4450742	4434284	9606.ENSP00000464342	9606.ENSP00000253108	0	0	0	0	0.567	0	0.9	0	0.954
ILK	PPP1R14A	4446590	4437734	9606.ENSP00000379975	9606.ENSP00000301242	0	0	0	0	0	0	0.9	0.54	0.952
VDAC3	TSPO	4449470	4446523	9606.ENSP00000428845	9606.ENSP00000379563	0	0	0	0	0.086	0.514	0.8	0.525	0.952
CXCL12	SRC	4446453	4444215	9606.ENSP00000379140	9606.ENSP00000362680	0	0	0	0	0	0	0.9	0.54	0.952
MYH11	TPM4	4446531	4441502	9606.ENSP00000379616	9606.ENSP00000345230	0	0	0	0	0.159	0.19	0.9	0.367	0.951
TRAPPC2	SEC31A	4447752	4446393	9606.ENSP00000392495	9606.ENSP00000378721	0	0	0	0	0	0	0.9	0.53	0.951
ENY2	TAF6	4449527	4448098	9606.ENSP00000429986	9606.ENSP00000399982	0	0	0	0	0.1	0	0.9	0.491	0.95
TRAPPC2	SEC23A	4447752	4438263	9606.ENSP00000392495	9606.ENSP00000306881	0	0	0	0	0.055	0.05	0.9	0.509	0.95
MYL6	CALD1	4450215	4442549	9606.ENSP00000446955	9606.ENSP00000354826	0	0	0	0	0.154	0	0.9	0.447	0.949
P4HA3	COL1A1	4448195	4433346	9606.ENSP00000401749	9606.ENSP00000225964	0	0	0	0	0.087	0	0.9	0.479	0.948
ACTG1	ARPC1B	4450595	4447620	9606.ENSP00000458162	9606.ENSP00000389631	0	0	0	0	0.102	0.269	0.9	0.311	0.948
B2M	CD44	4450405	4448037	9606.ENSP00000452780	9606.ENSP00000398632	0	0	0	0	0.161	0	0.9	0.416	0.946
CALD1	TPM4	4442549	4441502	9606.ENSP00000354826	9606.ENSP00000345230	0	0	0	0	0.116	0	0.9	0.446	0.946
TCF12	RUNX1	4447577	4437664	9606.ENSP00000388940	9606.ENSP00000300305	0	0	0	0	0	0.361	0.9	0.21	0.945
NCK1	SRC	4448885	4444215	9606.ENSP00000417273	9606.ENSP00000362680	0	0	0	0.599	0.053	0.26	0.9	0.728	0.945
KLC1	KIF1B	4448761	4435340	9606.ENSP00000414982	9606.ENSP00000263934	0	0	0	0	0.083	0.088	0.9	0.427	0.945
TRAPPC2	SAR1B	4447752	4447228	9606.ENSP00000392495	9606.ENSP00000385432	0	0	0	0	0.08	0	0.9	0.454	0.945
LDHA	ALDOA	4450150	4446386	9606.ENSP00000445175	9606.ENSP00000378669	0	0	0	0	0.192	0.368	0.6	0.75	0.942
NCAM1	B2M	4451455	4450405	9606.ENSP00000480132	9606.ENSP00000452780	0	0	0	0	0	0	0.9	0.44	0.941
IL1R1	MAP3K7	4447368	4443300	9606.ENSP00000386380	9606.ENSP00000358335	0	0	0	0	0	0.05	0.9	0.433	0.941
MYL6	ACTA2	4450215	4448229	9606.ENSP00000446955	9606.ENSP00000402373	0	0	0	0	0.063	0.188	0.9	0.325	0.941
SRC	PAK1	4444215	4436295	9606.ENSP00000362680	9606.ENSP00000278568	0	0	0.32	0.568	0.062	0.157	0.9	0.503	0.94
SRC	CAPN2	4444215	4437104	9606.ENSP00000362680	9606.ENSP00000295006	0	0	0	0	0	0.057	0.9	0.408	0.939
CXCL12	PTK2	4446453	4441125	9606.ENSP00000379140	9606.ENSP00000341189	0	0	0	0	0	0	0.9	0.42	0.939
H2AFV	UBTF	4438410	4437879	9606.ENSP00000308405	9606.ENSP00000302640	0	0	0	0	0.115	0.261	0.9	0.173	0.938
THOC5	SRSF7	4449109	4439803	9606.ENSP00000420306	9606.ENSP00000325905	0	0	0	0	0.267	0	0.9	0.22	0.937
ITGB3	COL1A1	4450406	4433346	9606.ENSP00000452786	9606.ENSP00000225964	0	0	0	0	0.084	0	0.9	0.358	0.936
TTC7B	PI4KA	4440708	4434450	9606.ENSP00000336127	9606.ENSP00000255882	0	0	0	0	0.064	0.809	0	0.667	0.935
RTEL1	RAD51C	4442343	4440719	9606.ENSP00000353332	9606.ENSP00000336701	0.052	0	0	0	0.062	0.051	0.9	0.357	0.935
CXCL12	PTGER3	4446453	4441881	9606.ENSP00000379140	9606.ENSP00000349003	0	0	0	0	0.086	0.162	0.9	0.248	0.934
TBC1D8B	BLOC1S6	4441970	4433120	9606.ENSP00000349781	9606.ENSP00000220531	0	0	0	0	0.363	0	0.9	0	0.933
PTK2	FCER1G	4441125	4436828	9606.ENSP00000341189	9606.ENSP00000289902	0	0	0	0	0.064	0	0.9	0.347	0.933
THOC5	SRSF2	4449109	4446026	9606.ENSP00000420306	9606.ENSP00000376276	0	0	0	0	0.119	0	0.9	0.305	0.933
GNG5	PTGER3	4443591	4441881	9606.ENSP00000359675	9606.ENSP00000349003	0	0	0	0	0	0.165	0.9	0.265	0.933
DNMT3B	H2AFV	4440033	4438410	9606.ENSP00000328547	9606.ENSP00000308405	0	0	0	0	0	0.261	0.9	0.151	0.931
MAP2K7	PAK1	4446758	4436295	9606.ENSP00000381070	9606.ENSP00000278568	0	0	0.275	0.628	0	0	0.9	0.649	0.93
PTK2	CAPN2	4441125	4437104	9606.ENSP00000341189	9606.ENSP00000295006	0	0	0	0	0.061	0	0.9	0.321	0.93
ITGB3	FBN1	4450406	4439770	9606.ENSP00000452786	9606.ENSP00000325527	0	0	0	0	0.108	0.053	0.9	0.261	0.929
ITGB3	FLNB	4450406	4449100	9606.ENSP00000452786	9606.ENSP00000420213	0	0	0	0	0.064	0.813	0.6	0.112	0.929
RSRC1	RPS21	4451606	4441569	9606.ENSP00000481697	9606.ENSP00000345957	0	0	0	0	0.722	0.736	0	0.122	0.929
SRSF7	DDX5	4439803	4433337	9606.ENSP00000325905	9606.ENSP00000225792	0	0	0	0	0.174	0	0.9	0.198	0.928
LAT2	FCER1G	4449124	4436828	9606.ENSP00000420494	9606.ENSP00000289902	0	0	0	0	0.175	0	0.9	0.188	0.927
PRKAR1B	CREM	4447267	4435595	9606.ENSP00000385749	9606.ENSP00000265372	0	0	0	0	0.061	0	0.9	0.291	0.927
FBLN5	FBLN1	4441481	4440269	9606.ENSP00000345008	9606.ENSP00000331544	0	0	0	0.799	0.156	0	0.9	0.762	0.925
ITPKB	PLCD4	4448599	4447559	9606.ENSP00000411152	9606.ENSP00000388631	0	0	0	0	0	0	0.9	0.272	0.924
NCK1	ARPC1B	4448885	4447620	9606.ENSP00000417273	9606.ENSP00000389631	0	0	0	0	0.068	0	0.9	0.217	0.92
RSRC1	RPL36	4451606	4450742	9606.ENSP00000481697	9606.ENSP00000464342	0	0	0	0	0.678	0.736	0	0.132	0.919
FCER1G	CD33	4436828	4435042	9606.ENSP00000289902	9606.ENSP00000262262	0	0	0	0	0.169	0	0.9	0.112	0.919
MYL6	PAK1	4450215	4436295	9606.ENSP00000446955	9606.ENSP00000278568	0	0	0	0	0	0.166	0.9	0.102	0.918
MYH11	PAK1	4446531	4436295	9606.ENSP00000379616	9606.ENSP00000278568	0	0	0	0	0.136	0.085	0.9	0.087	0.918
MXRA8	FBN1	4448061	4439770	9606.ENSP00000399229	9606.ENSP00000325527	0	0	0	0	0.199	0	0.9	0	0.916
NCAM1	PTK2	4451455	4441125	9606.ENSP00000480132	9606.ENSP00000341189	0	0	0	0	0.049	0	0.9	0.185	0.915
HNRNPC	AAAS	4450354	4432833	9606.ENSP00000451291	9606.ENSP00000209873	0	0	0	0	0.183	0	0.9	0	0.914
TRAK1	CLCN6	4440066	4433633	9606.ENSP00000328998	9606.ENSP00000234488	0	0	0	0	0.063	0	0.9	0.15	0.913
MXRA8	LTBP1	4448061	4447301	9606.ENSP00000399229	9606.ENSP00000386043	0	0	0	0	0.107	0	0.9	0.106	0.913
B2M	ALDOA	4450405	4446386	9606.ENSP00000452780	9606.ENSP00000378669	0	0	0	0	0	0	0.9	0.172	0.913
FBN1	DCN	4439770	4432629	9606.ENSP00000325527	9606.ENSP00000052754	0	0	0	0	0.4	0.385	0	0.781	0.912
GNG5	PTGIR	4443591	4436902	9606.ENSP00000359675	9606.ENSP00000291294	0	0	0	0	0	0.165	0.9	0	0.912
PTK2	PAK1	4441125	4436295	9606.ENSP00000341189	9606.ENSP00000278568	0	0	0	0.571	0.063	0	0.9	0.282	0.912
ROR2	FLNA	4444612	4443409	9606.ENSP00000364860	9606.ENSP00000358866	0	0	0	0	0.061	0.085	0.9	0.094	0.911
SRSF7	AAAS	4439803	4432833	9606.ENSP00000325905	9606.ENSP00000209873	0	0	0	0	0.149	0	0.9	0	0.911
ACTG1	NCK1	4450595	4448885	9606.ENSP00000458162	9606.ENSP00000417273	0	0	0	0	0.08	0	0.9	0.101	0.91
RASSF8	FBLN1	4447125	4440269	9606.ENSP00000384491	9606.ENSP00000331544	0	0	0	0	0.076	0	0	0.907	0.91
OST4	TMEM258	4450588	4450075	9606.ENSP00000457935	9606.ENSP00000443216	0	0	0	0	0.139	0	0.9	0	0.91
AP1B1	TBC1D8B	4442019	4441970	9606.ENSP00000350199	9606.ENSP00000349781	0	0	0	0	0.064	0	0.9	0.107	0.909
KLC1	CAPZB	4448761	4448154	9606.ENSP00000414982	9606.ENSP00000401010	0	0	0	0	0	0.127	0.9	0	0.908
VDAC3	ATP5C1	4449470	4441891	9606.ENSP00000428845	9606.ENSP00000349142	0	0	0	0	0.591	0.671	0	0.373	0.908
SRC	TRAK1	4444215	4440066	9606.ENSP00000362680	9606.ENSP00000328998	0	0	0	0	0.06	0.071	0.9	0.068	0.907
H2AFV	RUNX1	4438410	4437664	9606.ENSP00000308405	9606.ENSP00000300305	0	0	0	0	0	0	0.9	0.1	0.906
POM121	AAAS	4446387	4432833	9606.ENSP00000378687	9606.ENSP00000209873	0	0	0	0	0	0	0.9	0.101	0.906
B2M	GSDMD	4450405	4449662	9606.ENSP00000452780	9606.ENSP00000433209	0	0	0	0	0.106	0	0.9	0	0.906
SRSF2	AAAS	4446026	4432833	9606.ENSP00000376276	9606.ENSP00000209873	0	0	0	0	0.084	0	0.9	0.059	0.906
SEC23A	AP2S1	4438263	4435230	9606.ENSP00000306881	9606.ENSP00000263270	0	0	0	0	0.081	0	0.9	0.051	0.905
P2RY6	ARHGEF25	4451543	4440683	9606.ENSP00000480966	9606.ENSP00000335560	0	0	0	0	0	0	0.9	0.089	0.905
SRC	RUNX1	4444215	4437664	9606.ENSP00000362680	9606.ENSP00000300305	0	0	0	0	0	0	0.9	0.09	0.905
THOC5	AAAS	4449109	4432833	9606.ENSP00000420306	9606.ENSP00000209873	0	0	0	0	0.093	0	0.9	0	0.905
FCER1G	PIK3R2	4436828	4433214	9606.ENSP00000289902	9606.ENSP00000222254	0	0	0	0	0	0	0.9	0.091	0.905
RNF130	NEDD4L	4449536	4446996	9606.ENSP00000430237	9606.ENSP00000383199	0	0	0	0	0.061	0.054	0.9	0.052	0.904
KLHL5	KLHL21	4449268	4444914	9606.ENSP00000423897	9606.ENSP00000366886	0	0	0	0.777	0	0	0.9	0.226	0.904
B2M	PIK3R2	4450405	4433214	9606.ENSP00000452780	9606.ENSP00000222254	0	0	0	0	0	0	0.9	0.074	0.903
NCAM1	MID1	4451455	4438812	9606.ENSP00000480132	9606.ENSP00000312678	0	0	0	0	0	0	0.9	0.063	0.902
ROR2	AP2S1	4444612	4435230	9606.ENSP00000364860	9606.ENSP00000263270	0	0	0	0	0	0.065	0.9	0	0.902
GOLM1	FBN1	4445788	4439770	9606.ENSP00000373364	9606.ENSP00000325527	0	0	0	0	0.062	0	0.9	0	0.902
P2RY6	PIK3R2	4451543	4433214	9606.ENSP00000480966	9606.ENSP00000222254	0	0	0	0	0.061	0	0.9	0	0.902
SEC31A	AP2S1	4446393	4435230	9606.ENSP00000378721	9606.ENSP00000263270	0	0	0	0	0.064	0	0.9	0	0.902
CD44	TRIM29	4448037	4441309	9606.ENSP00000398632	9606.ENSP00000343129	0	0	0	0	0	0	0.9	0.066	0.902
LTBP1	GOLM1	4447301	4445788	9606.ENSP00000386043	9606.ENSP00000373364	0	0	0	0	0	0	0.9	0.064	0.902
ILK	CDC37	4446590	4433199	9606.ENSP00000379975	9606.ENSP00000222005	0	0	0	0	0	0	0.9	0.062	0.902
PRKAR1B	PTK2	4447267	4441125	9606.ENSP00000385749	9606.ENSP00000341189	0	0	0	0	0.062	0	0.9	0.043	0.902
ITGB3	PI4KA	4450406	4434450	9606.ENSP00000452786	9606.ENSP00000255882	0	0	0	0	0.064	0	0.9	0	0.902
HNRNPC	POM121	4450354	4446387	9606.ENSP00000451291	9606.ENSP00000378687	0	0	0	0	0.051	0	0.9	0	0.901
TRIM69	RNF130	4450421	4449536	9606.ENSP00000453177	9606.ENSP00000430237	0	0	0	0	0.055	0	0.9	0	0.901
CAPZB	BICD2	4448154	4441916	9606.ENSP00000401010	9606.ENSP00000349351	0	0	0	0	0	0	0.9	0.058	0.901
TRIM69	NEDD4L	4450421	4446996	9606.ENSP00000453177	9606.ENSP00000383199	0	0	0	0	0.051	0.05	0.9	0	0.901
ITGB3	CLCN6	4450406	4433633	9606.ENSP00000452786	9606.ENSP00000234488	0	0	0	0	0	0	0.9	0	0.9
POM121	SRSF2	4446387	4446026	9606.ENSP00000378687	9606.ENSP00000376276	0	0	0	0	0	0	0.9	0	0.9
TRIM69	KLHL5	4450421	4449268	9606.ENSP00000453177	9606.ENSP00000423897	0	0	0	0	0	0	0.9	0	0.9
SRC	CLCN6	4444215	4433633	9606.ENSP00000362680	9606.ENSP00000234488	0	0	0	0	0	0	0.9	0	0.9
KLHL5	NEDD4L	4449268	4446996	9606.ENSP00000423897	9606.ENSP00000383199	0	0	0	0	0.048	0	0.9	0	0.9
CD44	MID1	4448037	4438812	9606.ENSP00000398632	9606.ENSP00000312678	0	0	0	0	0	0	0.9	0	0.9
TRIM69	KLHL21	4450421	4444914	9606.ENSP00000453177	9606.ENSP00000366886	0	0	0	0	0	0	0.9	0	0.9
B2M	SEC23A	4450405	4438263	9606.ENSP00000452780	9606.ENSP00000306881	0	0	0	0	0	0	0.9	0	0.9
GNG5	PIK3R2	4443591	4433214	9606.ENSP00000359675	9606.ENSP00000222254	0	0	0	0	0	0	0.9	0	0.9
HMGA2	CABIN1	4449827	4446801	9606.ENSP00000437621	9606.ENSP00000381364	0	0	0	0	0	0	0.9	0	0.9
NEDD4L	KLHL21	4446996	4444914	9606.ENSP00000383199	9606.ENSP00000366886	0	0	0	0	0.048	0	0.9	0	0.9
RNF130	KLHL21	4449536	4444914	9606.ENSP00000430237	9606.ENSP00000366886	0	0	0	0	0	0	0.9	0	0.9
LAT2	PIK3R2	4449124	4433214	9606.ENSP00000420494	9606.ENSP00000222254	0	0	0	0	0	0	0.9	0	0.9
CXCL12	GNG5	4446453	4443591	9606.ENSP00000379140	9606.ENSP00000359675	0	0	0	0	0	0	0.9	0	0.9
B2M	SEC31A	4450405	4446393	9606.ENSP00000452780	9606.ENSP00000378721	0	0	0	0	0	0	0.9	0	0.9
GNG5	ARHGEF25	4443591	4440683	9606.ENSP00000359675	9606.ENSP00000335560	0	0	0	0	0	0	0.9	0	0.9
POM121	SRSF7	4446387	4439803	9606.ENSP00000378687	9606.ENSP00000325905	0	0	0	0	0	0	0.9	0	0.9
HMGA2	HIRA	4449827	4435215	9606.ENSP00000437621	9606.ENSP00000263208	0	0	0	0	0	0	0.9	0	0.9
AP1B1	BLOC1S6	4442019	4433120	9606.ENSP00000350199	9606.ENSP00000220531	0	0	0	0	0	0	0.9	0.043	0.9
P2RY6	GNG5	4451543	4443591	9606.ENSP00000480966	9606.ENSP00000359675	0	0	0	0	0	0	0.9	0	0.9
B2M	SAR1B	4450405	4447228	9606.ENSP00000452780	9606.ENSP00000385432	0	0	0	0	0	0	0.9	0.041	0.9
RNF130	KLHL5	4449536	4449268	9606.ENSP00000430237	9606.ENSP00000423897	0	0	0	0	0	0	0.9	0	0.9
NCAM1	TRIM29	4451455	4441309	9606.ENSP00000480132	9606.ENSP00000343129	0	0	0	0	0	0	0.9	0.042	0.9
MXRA8	GOLM1	4448061	4445788	9606.ENSP00000399229	9606.ENSP00000373364	0	0	0	0	0	0	0.9	0	0.9
GSDMD	ALDOA	4449662	4446386	9606.ENSP00000433209	9606.ENSP00000378669	0	0	0	0	0	0	0.9	0	0.9
B2M	TRIM29	4450405	4441309	9606.ENSP00000452780	9606.ENSP00000343129	0	0	0	0	0	0	0.9	0	0.9
ITGB3	TRAK1	4450406	4440066	9606.ENSP00000452786	9606.ENSP00000328998	0	0	0	0	0	0	0.9	0	0.9
CAPZB	CD55	4448154	4442798	9606.ENSP00000401010	9606.ENSP00000356030	0	0	0	0	0	0	0.9	0	0.9
B2M	MID1	4450405	4438812	9606.ENSP00000452780	9606.ENSP00000312678	0	0	0	0	0	0	0.9	0	0.9
THOC5	POM121	4449109	4446387	9606.ENSP00000420306	9606.ENSP00000378687	0	0	0	0	0	0	0.9	0	0.9
PRKAR1B	CXCL12	4447267	4446453	9606.ENSP00000385749	9606.ENSP00000379140	0	0	0	0	0	0	0.9	0	0.9
POSTN	DCN	4445267	4432629	9606.ENSP00000369071	9606.ENSP00000052754	0	0	0	0	0.64	0	0	0.726	0.897
ACTG1	MYL6	4450595	4450215	9606.ENSP00000458162	9606.ENSP00000446955	0	0	0	0	0.147	0.188	0.8	0.345	0.897
ATF4	CREM	4440736	4435595	9606.ENSP00000336790	9606.ENSP00000265372	0	0	0	0	0.061	0.26	0.8	0.3	0.889
RCOR3	HMG20B	4448710	4440003	9606.ENSP00000413929	9606.ENSP00000328269	0	0	0	0	0.051	0.815	0	0.416	0.888
RSRC1	RPLP0	4451606	4450282	9606.ENSP00000481697	9606.ENSP00000449328	0.076	0	0	0	0.481	0.736	0	0.173	0.881
PTK2	PIK3R2	4441125	4433214	9606.ENSP00000341189	9606.ENSP00000222254	0	0	0	0	0	0.348	0.8	0.163	0.881
PLA2G2A	PLA2G6	4447011	4440425	9606.ENSP00000383364	9606.ENSP00000333142	0	0	0	0	0	0	0	0.876	0.876
ACTG1	ITGB3	4450595	4450406	9606.ENSP00000458162	9606.ENSP00000452786	0	0	0	0	0	0.146	0.8	0.286	0.867
POSTN	COL1A1	4445267	4433346	9606.ENSP00000369071	9606.ENSP00000225964	0	0	0	0	0.663	0	0	0.613	0.864
SGSM2	SGSM3	4435857	4434072	9606.ENSP00000268989	9606.ENSP00000248929	0	0	0	0	0.065	0	0	0.855	0.859
CD44	COL1A1	4448037	4433346	9606.ENSP00000398632	9606.ENSP00000225964	0	0	0	0	0.084	0.379	0.6	0.441	0.855
TAGLN	ACTA2	4449622	4448229	9606.ENSP00000432282	9606.ENSP00000402373	0	0	0	0	0.421	0.158	0	0.724	0.854
FLNB	CAMK2D	4449100	4440982	9606.ENSP00000420213	9606.ENSP00000339740	0	0	0	0	0.062	0.237	0.8	0.1	0.853
RSRC1	RPS24	4451606	4448728	9606.ENSP00000481697	9606.ENSP00000414321	0	0	0	0	0.327	0.736	0	0.225	0.85
RAD51C	MND1	4440719	4433775	9606.ENSP00000336701	9606.ENSP00000240488	0	0	0	0	0.201	0.263	0	0.76	0.846
AP1B1	KIF13A	4442019	4434719	9606.ENSP00000350199	9606.ENSP00000259711	0	0	0	0	0	0.39	0	0.753	0.842
TAGLN	MYH11	4449622	4446531	9606.ENSP00000432282	9606.ENSP00000379616	0	0	0	0	0.237	0	0	0.8	0.841
FLNA	CAMK2D	4443409	4440982	9606.ENSP00000358866	9606.ENSP00000339740	0	0	0	0	0.062	0.13	0.8	0.131	0.839
ACTG1	CAPZB	4450595	4448154	9606.ENSP00000458162	9606.ENSP00000401010	0	0	0	0	0.109	0.725	0	0.392	0.838
B2M	HNRNPC	4450405	4450354	9606.ENSP00000452780	9606.ENSP00000451291	0	0	0	0	0	0.831	0	0.083	0.838
CD44	SRC	4448037	4444215	9606.ENSP00000398632	9606.ENSP00000362680	0	0	0	0	0	0.389	0	0.744	0.837
FBN1	COL1A1	4439770	4433346	9606.ENSP00000325527	9606.ENSP00000225964	0	0	0	0	0.599	0.063	0	0.597	0.835
DMPK	MBNL1	4441575	4436493	9606.ENSP00000345997	9606.ENSP00000282486	0	0	0	0	0	0	0	0.835	0.835
FLNB	PAK1	4449100	4436295	9606.ENSP00000420213	9606.ENSP00000278568	0	0	0	0	0.061	0.159	0.8	0.058	0.831
ARPC1B	PAK1	4447620	4436295	9606.ENSP00000389631	9606.ENSP00000278568	0	0	0	0	0.055	0.388	0	0.721	0.825
ILK	PIK3R2	4446590	4433214	9606.ENSP00000379975	9606.ENSP00000222254	0	0	0	0	0	0	0.8	0.154	0.823
RUNX2	COL1A1	4443746	4433346	9606.ENSP00000360493	9606.ENSP00000225964	0	0	0	0	0	0	0	0.823	0.823
MBNL1	DDX5	4436493	4433337	9606.ENSP00000282486	9606.ENSP00000225792	0	0	0	0	0.082	0.342	0	0.719	0.816
HNRNPC	MBNL1	4450354	4436493	9606.ENSP00000451291	9606.ENSP00000282486	0	0	0	0	0.504	0.05	0	0.639	0.815
LDHA	ME3	4450150	4449937	9606.ENSP00000445175	9606.ENSP00000440246	0.071	0	0	0	0.142	0.13	0.65	0.354	0.814
ATP5C1	TECR	4441891	4432861	9606.ENSP00000349142	9606.ENSP00000215567	0	0	0	0	0	0.804	0	0	0.804
PHLDB1	RTEL1	4442476	4442343	9606.ENSP00000354498	9606.ENSP00000353332	0	0	0	0	0	0	0	0.794	0.794
CD44	CXCL12	4448037	4446453	9606.ENSP00000398632	9606.ENSP00000379140	0	0	0	0	0	0	0	0.793	0.793
ACTA2	COL1A1	4448229	4433346	9606.ENSP00000402373	9606.ENSP00000225964	0	0	0	0	0.228	0	0	0.739	0.79
MAP2K7	SPAG9	4446758	4434990	9606.ENSP00000381070	9606.ENSP00000262013	0	0	0	0	0.052	0.566	0	0.53	0.79
NCAM1	CD33	4451455	4435042	9606.ENSP00000480132	9606.ENSP00000262262	0	0	0	0	0	0	0	0.789	0.789
ACTG1	B2M	4450595	4450405	9606.ENSP00000458162	9606.ENSP00000452780	0	0	0	0	0	0	0	0.785	0.785
RSRC1	EIF3G	4451606	4434284	9606.ENSP00000481697	9606.ENSP00000253108	0	0	0	0	0.178	0.742	0	0	0.778
PI4KA	PIK3R2	4434450	4433214	9606.ENSP00000255882	9606.ENSP00000222254	0	0	0	0	0.064	0.269	0.65	0.16	0.772
H2AFV	HDAC10	4438410	4432941	9606.ENSP00000308405	9606.ENSP00000216271	0	0	0	0	0.055	0.192	0.6	0.339	0.771
SMTN	MYH11	4451847	4446531	9606.ENSP00000484398	9606.ENSP00000379616	0	0	0	0	0.063	0.091	0	0.751	0.77
RUNX2	ATF4	4443746	4440736	9606.ENSP00000360493	9606.ENSP00000336790	0	0	0	0	0	0	0	0.767	0.768
SMTN	TAGLN	4451847	4449622	9606.ENSP00000484398	9606.ENSP00000432282	0	0	0	0	0.098	0.131	0	0.721	0.762
PLCD4	PI4KA	4447559	4434450	9606.ENSP00000388631	9606.ENSP00000255882	0	0	0	0	0.062	0.157	0.65	0.238	0.761
RAD51C	C17orf70	4440719	4440441	9606.ENSP00000336701	9606.ENSP00000333283	0	0	0	0	0	0	0	0.752	0.752
TTC7A	PI4KA	4446332	4434450	9606.ENSP00000378320	9606.ENSP00000255882	0	0	0	0	0.086	0.081	0	0.726	0.75
ACTG1	RPLP0	4450595	4450282	9606.ENSP00000458162	9606.ENSP00000449328	0	0	0	0	0.18	0	0	0.707	0.749
SMTN	HIRA	4451847	4435215	9606.ENSP00000484398	9606.ENSP00000263208	0	0	0	0	0	0	0	0.747	0.747
ACTG1	TPM4	4450595	4441502	9606.ENSP00000458162	9606.ENSP00000345230	0	0	0	0	0.162	0.381	0	0.55	0.746
CD44	RUNX2	4448037	4443746	9606.ENSP00000398632	9606.ENSP00000360493	0	0	0	0	0.107	0	0	0.723	0.742
SERPINF1	COL1A1	4434379	4433346	9606.ENSP00000254722	9606.ENSP00000225964	0	0	0	0	0.269	0.299	0	0.529	0.738
MXRA8	MXRA7	4448061	4441790	9606.ENSP00000399229	9606.ENSP00000348050	0	0	0	0	0.088	0	0	0.724	0.737
TAGLN	CALD1	4449622	4442549	9606.ENSP00000432282	9606.ENSP00000354826	0	0	0	0	0.202	0	0	0.674	0.729
ACTG1	SVIL	4450595	4441801	9606.ENSP00000458162	9606.ENSP00000348128	0	0	0	0	0	0.699	0	0.123	0.724
PALLD	SRC	4449327	4444215	9606.ENSP00000425556	9606.ENSP00000362680	0	0	0	0	0	0.379	0.36	0.358	0.722
SERPINF1	LEPRE1	4434379	4433658	9606.ENSP00000254722	9606.ENSP00000236040	0	0	0	0	0.062	0	0	0.715	0.721
SMTN	CALD1	4451847	4442549	9606.ENSP00000484398	9606.ENSP00000354826	0	0	0	0	0.088	0	0	0.704	0.718
ACTG1	TPM2	4450595	4445033	9606.ENSP00000458162	9606.ENSP00000367542	0	0	0	0	0.111	0.381	0	0.526	0.716
CAPZB	ARPC1B	4448154	4447620	9606.ENSP00000401010	9606.ENSP00000389631	0	0	0	0	0.216	0.322	0	0.507	0.715
DENND5B	SGSM3	4445828	4434072	9606.ENSP00000373734	9606.ENSP00000248929	0	0	0	0	0	0	0	0.714	0.714
ALG3	MOGS	4446712	4433594	9606.ENSP00000380793	9606.ENSP00000233616	0	0	0	0	0.119	0	0	0.684	0.71
PTK2	COL1A1	4441125	4433346	9606.ENSP00000341189	9606.ENSP00000225964	0	0	0	0	0.055	0	0.6	0.293	0.709
TAGLN	TPM2	4449622	4445033	9606.ENSP00000432282	9606.ENSP00000367542	0	0	0	0	0.402	0	0	0.533	0.709
POSTN	BMP1	4445267	4438156	9606.ENSP00000369071	9606.ENSP00000305714	0	0	0	0	0.107	0	0	0.685	0.707
ACTA2	CAPZB	4448229	4448154	9606.ENSP00000402373	9606.ENSP00000401010	0	0	0	0	0.063	0.572	0	0.329	0.707
