# Supplementary material for: Small nucleolar RNAs signature (SNORS) identified clinical outcome and prognosis of bladder cancer (BLCA)
Source: Cancer Cell Int. 2020 Jul 10;20:299. doi: 10.1186/s12935-020-01393-7 (PMC7350589; doi:10.1186/s12935-020-01393-7)
Supplement: Supplementary file 17 — Additional file 17: Table S15. Summary of GO analysis for candidate snoRNAs relevant AS mRNAs in TCGA-BLCA cohort . [file 12935_2020_1393_MOESM17_ESM.xlsx]

## Sheet: Table S13 Summary of GO analysi
ONTOLOGY	ID	Description	GeneRatio	BgRatio	pvalue	p.adjust	qvalue	geneID	Count
BP	GO:0003012	muscle system process	23/283	456/18493	6.14e-07	0.00217997	0.00198499	PTGER3/PAK1/TPM1/TPM2/MYL6/CFLAR/DTNA/PTK2/MYH11/ATP2A2/ARHGEF11/NEDD4L/TPM4/ALDOA/PLA2G6/SMTN/CALD1/ATP2B4/ACTA2/FLNA/CAMK2G/DMPK/CAMK2D	23
BP	GO:0006936	muscle contraction	18/283	351/18493	8.43e-06	0.0149575	0.0136197	PTGER3/TPM1/TPM2/MYL6/DTNA/MYH11/ATP2A2/ARHGEF11/NEDD4L/TPM4/ALDOA/PLA2G6/SMTN/CALD1/ACTA2/FLNA/DMPK/CAMK2D	18
BP	GO:0030198	extracellular matrix organization	17/283	348/18493	2.8e-05	0.0281338	0.0256175	FBLN1/DCN/BMP1/FBN1/CFLAR/ITGB3/PHLDB2/SERPINH1/PTK2/MYH11/ADAMTS2/PHLDB1/COL1A1/JAM2/FBLN5/POSTN/CD44	17
BP	GO:0007160	cell-matrix adhesion	13/283	222/18493	3.97e-05	0.0281338	0.0256175	SLK/LIMCH1/ITGB3/PHLDB2/PTK2/ILK/PPM1F/SRC/TMEM8B/CD63/FBLN5/POSTN/CD44	13
BP	GO:0007015	actin filament organization	18/283	397/18493	4.34e-05	0.0281338	0.0256175	PAK1/TPM1/DBN1/CAPZB/TPM2/LIMCH1/PHLDB2/LIMA1/NCK1/ARPC1B/PSTPIP1/PPM1F/ARHGEF10L/SRC/TPM4/ALDOA/CXCL12/FLNA	18
BP	GO:0043062	extracellular structure organization	18/283	402/18493	5.1e-05	0.0281338	0.0256175	FBLN1/DCN/BMP1/FBN1/CFLAR/ITGB3/PHLDB2/SERPINH1/PTK2/MYH11/PLA2G2A/ADAMTS2/PHLDB1/COL1A1/JAM2/FBLN5/POSTN/CD44	18
BP	GO:0034341	response to interferon-gamma	12/283	198/18493	5.64e-05	0.0281338	0.0256175	IFITM3/IFITM2/MID1/MEFV/CDC37/B2M/ACTG1/NCAM1/FLNB/CAMK2G/CD44/CAMK2D	12
BP	GO:0031589	cell-substrate adhesion	16/283	338/18493	6.98e-05	0.0281338	0.0256175	FBLN1/SLK/LIMCH1/ITGB3/PHLDB2/PTK2/ILK/PPM1F/SRC/TMEM8B/COL1A1/FLNA/CD63/FBLN5/POSTN/CD44	16
BP	GO:0014909	smooth muscle cell migration	8/283	90/18493	7.13e-05	0.0281338	0.0256175	PAK1/TPM1/ITGB3/ILK/P2RY6/APEX1/SRC/POSTN	8
BP	GO:0007162	negative regulation of cell adhesion	14/283	276/18493	9.59e-05	0.034024	0.0309809	FBLN1/HLX/PHLDB2/PLXNC1/RUNX1/PTK2/PPM1F/SRC/COL1A1/CXCL12/GPNMB/JAM2/MBP/POSTN	14
BP	GO:0019886	antigen processing and presentation of exogenous peptide antigen via MHC class II	8/283	98/18493	0.000130371	0.0407833	0.0371356	AP1B1/FCER1G/CAPZB/AP2S1/KLC1/SEC23A/SAR1B/SEC31A	8
BP	GO:0002478	antigen processing and presentation of exogenous peptide antigen	9/283	126/18493	0.000140014	0.0407833	0.0371356	AP1B1/FCER1G/CAPZB/AP2S1/KLC1/SEC23A/SAR1B/SEC31A/B2M	9
BP	GO:0038093	Fc receptor signaling pathway	11/283	187/18493	0.000149429	0.0407833	0.0371356	PAK1/FCER1G/MAP3K7/PIK3R2/LAT2/NCK1/PTK2/ARPC1B/SRC/ACTG1/PLA2G6	11
BP	GO:0002495	antigen processing and presentation of peptide antigen via MHC class II	8/283	101/18493	0.000160954	0.0407833	0.0371356	AP1B1/FCER1G/CAPZB/AP2S1/KLC1/SEC23A/SAR1B/SEC31A	8
BP	GO:0002504	antigen processing and presentation of peptide or polysaccharide antigen via MHC class II	8/283	102/18493	0.000172372	0.0407833	0.0371356	AP1B1/FCER1G/CAPZB/AP2S1/KLC1/SEC23A/SAR1B/SEC31A	8
BP	GO:0014812	muscle cell migration	8/283	103/18493	0.000184449	0.040913	0.0372538	PAK1/TPM1/ITGB3/ILK/P2RY6/APEX1/SRC/POSTN	8
BP	GO:0019884	antigen processing and presentation of exogenous antigen	9/283	134/18493	0.000223087	0.0439094	0.0399822	AP1B1/FCER1G/CAPZB/AP2S1/KLC1/SEC23A/SAR1B/SEC31A/B2M	9
BP	GO:0048013	ephrin receptor signaling pathway	7/283	80/18493	0.000223456	0.0439094	0.0399822	PAK1/AP2S1/NCK1/PTK2/ARPC1B/SRC/ACTG1	7
BP	GO:0001503	ossification	16/283	380/18493	0.000267213	0.0439094	0.0399822	BMP1/ROR2/PDLIM7/BCAP29/PTK2/ILK/CLEC3A/OSR1/RUNX2/HIRA/TPM4/DDX5/SBNO2/COL1A1/HNRNPC/GPNMB	16
BP	GO:0038094	Fc-gamma receptor signaling pathway	9/283	138/18493	0.000277948	0.0439094	0.0399822	PAK1/FCER1G/PIK3R2/NCK1/PTK2/ARPC1B/SRC/ACTG1/PLA2G6	9
BP	GO:0014910	regulation of smooth muscle cell migration	7/283	83/18493	0.000280907	0.0439094	0.0399822	PAK1/TPM1/ILK/P2RY6/APEX1/SRC/POSTN	7
BP	GO:0048002	antigen processing and presentation of peptide antigen	9/283	139/18493	0.000293282	0.0439094	0.0399822	AP1B1/FCER1G/CAPZB/AP2S1/KLC1/SEC23A/SAR1B/SEC31A/B2M	9
BP	GO:0051893	regulation of focal adhesion assembly	6/283	60/18493	0.000304895	0.0439094	0.0399822	SLK/LIMCH1/PHLDB2/PTK2/PPM1F/SRC	6
BP	GO:0090109	regulation of cell-substrate junction assembly	6/283	60/18493	0.000304895	0.0439094	0.0399822	SLK/LIMCH1/PHLDB2/PTK2/PPM1F/SRC	6
BP	GO:0002431	Fc receptor mediated stimulatory signaling pathway	9/283	140/18493	0.000309309	0.0439094	0.0399822	PAK1/FCER1G/PIK3R2/NCK1/PTK2/ARPC1B/SRC/ACTG1/PLA2G6	9
BP	GO:0032233	positive regulation of actin filament bundle assembly	6/283	62/18493	0.000364959	0.0475782	0.0433228	PAK1/TPM1/LIMCH1/PPM1F/ARHGEF10L/FLNA	6
BP	GO:0034446	substrate adhesion-dependent cell spreading	7/283	87/18493	0.00037537	0.0475782	0.0433228	FBLN1/ITGB3/PTK2/ILK/SRC/FLNA/POSTN	7
BP	GO:1901888	regulation of cell junction assembly	7/283	87/18493	0.00037537	0.0475782	0.0433228	SLK/LIMCH1/PHLDB2/RUNX1/PTK2/PPM1F/SRC	7
BP	GO:0010810	regulation of cell-substrate adhesion	11/283	209/18493	0.000390459	0.0477841	0.0435103	FBLN1/SLK/LIMCH1/PHLDB2/PTK2/ILK/PPM1F/SRC/COL1A1/FLNA/POSTN	11
CC	GO:0043292	contractile fiber	19/296	229/19659	2.05e-09	8.15e-07	6.94e-07	PALLD/PAK1/TPM1/CAPZB/TPM2/SVIL/ILK/ABCC9/MYH11/PDE4DIP/TPM4/ALDOA/ACTG1/CALD1/ATP2B4/ACTA2/FLNA/FLNB/ARHGEF25	19
CC	GO:0015629	actin cytoskeleton	27/296	483/19659	5.39e-09	1.07e-06	9.14e-07	PALLD/PAK1/TPM1/DBN1/CAPZB/TPM2/LIMCH1/MYL6/PDLIM7/SVIL/LIMA1/CAPN2/PTK2/ILK/MYH11/ARPC1B/PSTPIP1/SRC/TPM4/ALDOA/ACTG1/HNRNPC/SMTN/CALD1/ACTA2/FLNA/FLNB	27
CC	GO:0030016	myofibril	17/296	218/19659	3.69e-08	4.89e-06	4.16e-06	PALLD/PAK1/TPM1/CAPZB/TPM2/SVIL/ILK/ABCC9/PDE4DIP/TPM4/ALDOA/ACTG1/CALD1/ATP2B4/FLNA/FLNB/ARHGEF25	17
CC	GO:0044449	contractile fiber part	16/296	214/19659	1.67e-07	1.45e-05	1.24e-05	PALLD/PAK1/TPM1/CAPZB/TPM2/SVIL/ILK/ABCC9/MYH11/TPM4/ALDOA/ATP2B4/ACTA2/FLNA/FLNB/ARHGEF25	16
CC	GO:0005925	focal adhesion	22/296	402/19659	2.14e-07	1.45e-05	1.24e-05	PALLD/PAK1/PDLIM7/SVIL/ITGB3/PHLDB2/LIMA1/CAPN2/PI4KA/PTK2/ILK/ARPC1B/ENAH/TLE2/TPM4/B2M/RPLP0/ACTG1/FLNA/FLNB/TES/CD44	22
CC	GO:0005924	cell-substrate adherens junction	22/296	405/19659	2.43e-07	1.45e-05	1.24e-05	PALLD/PAK1/PDLIM7/SVIL/ITGB3/PHLDB2/LIMA1/CAPN2/PI4KA/PTK2/ILK/ARPC1B/ENAH/TLE2/TPM4/B2M/RPLP0/ACTG1/FLNA/FLNB/TES/CD44	22
CC	GO:0030055	cell-substrate junction	22/296	409/19659	2.88e-07	1.45e-05	1.24e-05	PALLD/PAK1/PDLIM7/SVIL/ITGB3/PHLDB2/LIMA1/CAPN2/PI4KA/PTK2/ILK/ARPC1B/ENAH/TLE2/TPM4/B2M/RPLP0/ACTG1/FLNA/FLNB/TES/CD44	22
CC	GO:0005884	actin filament	11/296	99/19659	2.92e-07	1.45e-05	1.24e-05	PALLD/PAK1/TPM1/CAPZB/TPM2/PSTPIP1/SRC/TPM4/ACTG1/SMTN/FLNA	11
CC	GO:0042641	actomyosin	9/296	71/19659	1.16e-06	5.12e-05	4.36e-05	TPM1/DBN1/LIMCH1/PDLIM7/LIMA1/PTK2/ILK/TPM4/FLNB	9
CC	GO:0031252	cell leading edge	20/296	390/19659	2.11e-06	8.38e-05	7.14e-05	PALLD/SLK/PAK1/TPM1/ATF4/SCIMP/PDLIM7/ITGB3/PHLDB2/LIMA1/PTK2/ILK/MEFV/ARHGEF4/PSTPIP1/ENAH/SRC/LMO4/ACTA2/CD44	20
CC	GO:0001725	stress fiber	8/296	59/19659	2.74e-06	9.08e-05	7.73e-05	TPM1/LIMCH1/PDLIM7/LIMA1/PTK2/ILK/TPM4/FLNB	8
CC	GO:0097517	contractile actin filament bundle	8/296	59/19659	2.74e-06	9.08e-05	7.73e-05	TPM1/LIMCH1/PDLIM7/LIMA1/PTK2/ILK/TPM4/FLNB	8
CC	GO:0032432	actin filament bundle	8/296	67/19659	7.26e-06	0.000222136	0.000189177	TPM1/LIMCH1/PDLIM7/LIMA1/PTK2/ILK/TPM4/FLNB	8
CC	GO:0030017	sarcomere	13/296	197/19659	9.57e-06	0.000272186	0.000231801	PALLD/PAK1/TPM1/CAPZB/TPM2/ILK/ABCC9/TPM4/ALDOA/ATP2B4/FLNA/FLNB/ARHGEF25	13
CC	GO:0030027	lamellipodium	10/296	188/19659	0.000582443	0.0154541	0.0131612	PALLD/PAK1/ITGB3/PTK2/ILK/MEFV/PSTPIP1/ENAH/ACTA2/CD44	10
CC	GO:0044420	extracellular matrix component	5/296	49/19659	0.000829636	0.0202273	0.0172261	FBLN1/LTBP1/FBN1/COL1A1/FBLN5	5
CC	GO:0001726	ruffle	9/296	167/19659	0.000990949	0.0202273	0.0172261	PALLD/PAK1/TPM1/PDLIM7/ITGB3/LIMA1/MEFV/ARHGEF4/SRC	9
CC	GO:0099568	cytoplasmic region	17/296	479/19659	0.00101106	0.0202273	0.0172261	EXOC1/DBN1/PHLDB2/CAPN2/RAI14/KIF1B/EXOC7/PTK2/TRAK1/TMEM108/TPM4/PHLDB1/CALD1/BBS5/FLNA/FLNB/BLOC1S6	17
CC	GO:0002102	podosome	4/296	30/19659	0.00101353	0.0202273	0.0172261	PALLD/SVIL/SRC/TPM4	4
CC	GO:0044448	cell cortex part	9/296	168/19659	0.00103353	0.0202273	0.0172261	EXOC1/DBN1/PHLDB2/CAPN2/EXOC7/TPM4/PHLDB1/CALD1/FLNA	9
CC	GO:0042470	melanosome	7/296	106/19659	0.00111809	0.0202273	0.0172261	SYTL2/ITGB3/MYH11/SERPINF1/SGSM2/GPNMB/CD63	7
CC	GO:0048770	pigment granule	7/296	106/19659	0.00111809	0.0202273	0.0172261	SYTL2/ITGB3/MYH11/SERPINF1/SGSM2/GPNMB/CD63	7
CC	GO:0030127	COPII vesicle coat	3/296	15/19659	0.0013443	0.0232622	0.0198107	SEC23A/SAR1B/SEC31A	3
CC	GO:0005938	cell cortex	12/296	292/19659	0.00165502	0.0263569	0.0224462	EXOC1/DBN1/PHLDB2/CAPN2/RAI14/EXOC7/PTK2/TPM4/PHLDB1/CALD1/FLNA/FLNB	12
CC	GO:0062023	collagen-containing extracellular matrix	13/296	332/19659	0.00165558	0.0263569	0.0224462	MXRA7/FBLN1/LTBP1/DCN/FBN1/SERPINH1/SERPINF1/ADAMTS2/MMP23B/COL1A1/NCAM1/FBLN5/POSTN	13
CC	GO:0033017	sarcoplasmic reticulum membrane	4/296	39/19659	0.00273586	0.0418796	0.0356658	ATP2A2/CAMK2G/DMPK/CAMK2D	4
MF	GO:0003779	actin binding	23/281	421/17632	3.04e-07	0.000166172	0.000158259	PALLD/TAGLN/KLHL5/TPM1/DBN1/CAPZB/TPM2/LIMCH1/SVIL/LIMA1/PTK2/MEFV/MYH11/ARPC1B/PSTPIP1/ENAH/TPM4/ALDOA/SMTN/CALD1/FLNA/FLNB/BLOC1S6	23
MF	GO:0050839	cell adhesion molecule binding	24/281	486/17632	1.03e-06	0.000280857	0.000267483	SLK/DBN1/FBN1/CAPZB/ITGB3/PHLDB2/LIMA1/NCK1/PI4KA/LDHA/ILK/SRC/TRIM29/ALDOA/NDRG1/CALD1/LRRFIP1/CXCL12/FLNA/GPNMB/FLNB/TES/FBLN5/POSTN	24
MF	GO:0045296	cadherin binding	17/281	323/17632	1.8e-05	0.00326863	0.00311298	SLK/DBN1/CAPZB/PHLDB2/LIMA1/NCK1/PI4KA/LDHA/SRC/TRIM29/ALDOA/NDRG1/CALD1/LRRFIP1/FLNA/FLNB/TES	17
MF	GO:0051015	actin filament binding	12/281	190/17632	5.56e-05	0.00719857	0.00685578	TAGLN/TPM1/CAPZB/TPM2/SVIL/LIMA1/MYH11/ARPC1B/PSTPIP1/TPM4/FLNA/BLOC1S6	12
MF	GO:0008307	structural constituent of muscle	6/281	44/17632	6.59e-05	0.00719857	0.00685578	TPM1/TPM2/MYL6/MYH11/TPM4/SMTN	6
MF	GO:0017137	Rab GTPase binding	11/281	185/17632	0.000192553	0.0175224	0.016688	SYTL2/BICD2/TBC1D9B/EVI5L/TRAPPC2/TBC1D1/SGSM2/DENND5B/NDRG1/SGSM3/TBC1D8B	11
MF	GO:0097110	scaffold protein binding	6/281	58/17632	0.00031371	0.0244694	0.0233042	MAP3K7/KIF1B/CDC37/SRC/ATP2B4/UBTF	6
MF	GO:0005388	calcium-transporting ATPase activity	3/281	10/17632	0.000442315	0.030188	0.0287505	ATP2A2/ATP2C1/ATP2B4	3
