# Supplementary material for: Small nucleolar RNAs signature (SNORS) identified clinical outcome and prognosis of bladder cancer (BLCA)
Source: Cancer Cell Int. 2020 Jul 10;20:299. doi: 10.1186/s12935-020-01393-7 (PMC7350589; doi:10.1186/s12935-020-01393-7)
Supplement: Supplementary file 18 — Additional file 18: Table S16. Summary of KEGG analysis for candidate snoRNAs relevant AS mRNAs in TCGA-BLCA cohort. [file 12935_2020_1393_MOESM18_ESM.xlsx]

## Sheet: Table S14 Summary of KEGG analy
ID	Description	GeneRatio	BgRatio	pvalue	p.adjust	qvalue	geneID	Count
hsa05205	Proteoglycans in cancer	16/139	204/7978	4.4e-07	0.000103798	9.21e-05	5058/1634/5296/3690/7482/5747/6714/1655/71/1277/2316/2317/967/818/960/817	16
hsa04012	ErbB signaling pathway	8/139	85/7978	0.000107945	0.0127375	0.0113058	5058/5609/5296/4690/5747/6714/818/817	8
hsa04360	Axon guidance	11/139	181/7978	0.000303876	0.0239049	0.021218	5058/5296/4690/10154/5747/3611/55740/6714/6387/818/817	11
hsa04270	Vascular smooth muscle contraction	9/139	132/7978	0.000472153	0.027857	0.0247259	4637/5739/4629/9826/5320/8398/800/59/94274	9
hsa04510	Focal adhesion	11/139	199/7978	0.000679738	0.0320836	0.0284774	5058/5296/3690/824/5747/3611/6714/71/1277/2316/2317	11
hsa04261	Adrenergic signaling in cardiomyocytes	9/139	149/7978	0.00113094	0.0444838	0.0394838	7168/468/7169/488/7171/1390/493/818/817	9
hsa05100	Bacterial invasion of epithelial cells	6/139	73/7978	0.00164047	0.0484277	0.0429845	5296/5747/3611/10095/6714/71	6
hsa04750	Inflammatory mediator regulation of TRP channels	7/139	100/7978	0.00174217	0.0484277	0.0429845	3554/5296/3556/6714/8398/818/817	7
hsa05163	Human cytomegalovirus infection	11/139	225/7978	0.00184682	0.0484277	0.0429845	5733/3554/468/5296/3690/5747/9826/6714/2787/567/6387	11
